# Supplementary material for: Patterns of Geographical and Potential Adaptive Divergence in the Genome of the Common Carp (Cyprinus carpio)
Source: Front Genet. 2019 Jul 12;10:660. doi: 10.3389/fgene.2019.00660 (PMC6640160; doi:10.3389/fgene.2019.00660)
Supplement: Supplementary Tables 1–9 — Summary of genotyping data, haplotype blocks, and selective sweep results. [file Table_1.xlsx]

## Sheet: Table S1. Genotyping summary
Table S1. Summary of genotyping results.
Populations	No. Samples	Polymorphic SNPs
AME	10	80389
DANU	5	65513
HB	91	109298
HLJ	5	73603
JIAN	138	111044
KOI	121	71308
OUJ	269	105994
QSJ	71	119854
SH	83	79426
SP	602	86776
SZ	7	45409
TZ	8	69517
XG	97	116114
YR	691	109476
Total	2198	134719

## Sheet: Table S2. Haplotype blocks
Table S2. Haplotype blocks identified from the whole data set.
Chr	Start	End	Length(kb)	SNP_count	SNP_ID
10	450485	541175	90.691	4	carp113919|carp113762|carp113760|carp113759
38	3816668	3900797	84.13	7	carp214746|carp214753|carp214754|carp214756|carp214758|carp214761|carp214762
24	3770605	3837801	67.197	8	carp072243|carp072249|carp072252|carp072253|carp072255|carp072257|carp072258|carp072261
48	2810222	2869431	59.21	4	carp136562|carp245200|carp245202|carp245203
31	15690122	15747190	57.069	6	carp163008|carp163022|carp163023|carp163026|carp163027|carp163028
32	5750087	5799351	49.265	6	carp191469|carp191470|carp191471|carp191472|carp191475|carp191476
1	3511968	3556367	44.4	4	carp131798|carp131892|carp131893|carp131922
4	662492	706710	44.219	4	carp096044|carp096046|carp096047|carp096048
42	9075240	9118085	42.846	14	carp170288|carp170289|carp170291|carp170292|carp170294|carp170295|carp170296|carp170297|carp170299|carp170300|carp170302|carp170303|carp170306|carp170308
30	1391458	1434223	42.766	4	carp180140|carp180157|carp180175|carp180266
38	11325151	11367029	41.879	6	carp004002|carp004009|carp004010|carp004011|carp004012|carp004013
1	10050962	10090865	39.904	8	carp007133|carp007134|carp007136|carp007138|carp007139|carp007141|carp007142|carp007144
19	1382076	1420365	38.29	4	carp118109|carp118110|carp118111|carp118121
2	10098536	10131877	33.342	5	carp133600|carp133607|carp133635|carp133636|carp133637
12	11262091	11293999	31.909	6	carp227439|carp227440|carp227441|carp227442|carp227443|carp227444
37	218358	249369	31.012	5	carp082159|carp082160|carp082162|carp082163|carp082204
3	14303484	14333284	29.801	4	carp174714|carp174715|carp174724|carp174725
38	27386668	27416176	29.509	3	carp214441|carp214443|carp214444
45	14798261	14827382	29.122	5	carp167589|carp167591|carp167592|carp167594|carp167595
2	13257883	13286340	28.458	3	carp131360|carp131363|carp131365
45	15075022	15102497	27.476	3	carp238664|carp238666|carp238669
46	5821772	5849188	27.417	3	carp240590|carp240592|carp240593
20	15387025	15414188	27.164	5	carp146447|carp146449|carp146450|carp146451|carp146452
13	16321943	16348956	27.014	3	carp123680|carp123681|carp123683
16	10397699	10424662	26.964	3	carp162117|carp162119|carp184300
20	496776	523584	26.809	3	carp146678|carp146680|carp147072
29	6742155	6768876	26.722	4	carp176714|carp176713|carp176712|carp176710
9	10252788	10279075	26.288	3	carp106478|carp106479|carp106482
31	19074842	19100958	26.117	3	carp184802|carp184803|carp184805
19	3312624	3338574	25.951	3	carp144967|carp144970|carp144971
7	8819880	8845715	25.836	5	carp098062|carp098063|carp098064|carp098065|carp098067
32	18218632	18244060	25.429	6	carp026515|carp026516|carp026517|carp026519|carp026523|carp026524
6	15509545	15534612	25.068	3	carp160825|carp160826|carp160828
47	10185395	10209493	24.099	3	carp123639|carp123642|carp123649
3	4244713	4268771	24.059	3	carp078674|carp078676|carp078677
29	13278794	13302479	23.686	5	carp174440|carp174441|carp174442|carp174443|carp174444
13	4103920	4127604	23.685	3	carp013050|carp013087|carp013099
47	11187373	11211019	23.647	3	carp242079|carp242081|carp242083
31	11812479	11836024	23.546	4	carp024128|carp024130|carp024131|carp024132
9	5949291	5972834	23.544	5	carp113172|carp113173|carp113176|carp113177|carp113178
20	10913482	10936828	23.347	3	carp082317|carp082318|carp082322
1	3757209	3780031	22.823	4	carp103292|carp103293|carp103294|carp103295
37	7392736	7415500	22.765	3	carp018587|carp018589|carp018590
29	7042015	7064738	22.724	3	carp176936|carp176941|carp176942
30	1210564	1232939	22.376	3	carp179778|carp179827|carp179866
20	15211825	15234136	22.312	3	carp146423|carp146424|carp146425
13	4403696	4425889	22.194	7	carp121491|carp121492|carp121494|carp121495|carp121496|carp121499|carp121500
41	15733143	15755245	22.103	3	carp061335|carp061336|carp061337
32	10809515	10831319	21.805	3	carp104403|carp104404|carp104405
19	4897442	4919231	21.79	3	carp223609|carp223610|carp223612
16	11695786	11717274	21.489	3	carp135285|carp135288|carp135289
20	838081	859479	21.399	3	carp147980|carp145099|carp145119
10	21113951	21134980	21.03	3	carp112001|carp112002|carp112005
31	2075577	2096415	20.839	3	carp186805|carp186809|carp186813
32	5137779	5158562	20.784	3	carp206067|carp206072|carp206073
26	4143731	4164424	20.694	3	carp161001|carp161007|carp161008
27	14968133	14988730	20.598	3	carp180954|carp180955|carp180957
31	20230478	20250802	20.325	3	carp184779|carp184780|carp184782
9	10885771	10905765	19.995	3	carp106543|carp106546|carp106547
13	22225786	22245764	19.979	2	carp188799|carp188805
8	12504677	12524603	19.927	2	carp103710|carp103714
20	6102077	6121975	19.899	2	carp019513|carp019514
32	11741203	11761014	19.812	2	carp188080|carp188085
18	6374233	6394019	19.787	2	carp102817|carp102818
14	12188578	12208336	19.759	2	carp061693|carp061694
48	9678638	9698375	19.738	2	carp246251|carp246253
20	15573772	15593496	19.725	3	carp146474|carp146475|carp146480
41	8109744	8129461	19.718	2	carp224014|carp224019
47	16619875	16639578	19.704	2	carp036180|carp036183
2	6888275	6907947	19.673	2	carp200650|carp200653
12	8409400	8429029	19.63	2	carp120626|carp120627
7	9229004	9248613	19.61	2	carp098208|carp098210
26	12067239	12086832	19.594	2	carp081185|carp081188
35	25510478	25530059	19.582	2	carp201839|carp201842
5	1316984	1336528	19.545	2	carp216747|carp216772
30	9897323	9916802	19.48	2	carp177977|carp177981
2	18253501	18272978	19.478	2	carp146813|carp146850
25	1936987	1956445	19.459	2	carp095974|carp095976
13	3266525	3285973	19.449	3	carp234501|carp234504|carp234505
39	2447281	2466723	19.443	3	carp216403|carp216399|carp216395
1	10270226	10289591	19.366	2	carp007201|carp007203
25	7515930	7535273	19.344	2	carp124751|carp124755
10	14686772	14706063	19.292	2	carp089381|carp221395
2	11784254	11803539	19.286	3	carp209108|carp209110|carp209111
25	368877	388156	19.28	2	carp159049|carp159076
1	9892857	9912130	19.274	4	carp007102|carp007103|carp007104|carp007105
25	6678024	6697212	19.189	2	carp133140|carp133142
8	15876179	15895323	19.145	2	carp103091|carp103110
4	1734516	1753617	19.102	2	carp001043|carp001044
38	11921088	11940182	19.095	2	carp081116|carp081119
13	11841142	11860230	19.089	2	carp092335|carp092339
40	18981056	19000135	19.08	2	carp137039|carp137043
43	1845459	1864530	19.072	2	carp230907|carp230955
32	6760965	6780000	19.036	2	carp191608|carp191611
1	6239851	6258841	18.991	2	carp025210|carp025212
39	11056231	11075210	18.98	2	carp216846|carp216849
16	13150824	13169779	18.956	2	carp143370|carp143374
23	11736412	11755337	18.926	2	carp146793|carp146795
39	8158237	8177160	18.924	4	carp023654|carp023656|carp023657|carp023658
35	7782290	7801185	18.896	6	carp199236|carp199237|carp199238|carp199240|carp199243|carp199244
5	2007705	2026585	18.881	2	carp089147|carp089175
35	13893877	13912693	18.817	2	carp200063|carp200061
5	19337166	19355871	18.706	2	carp245668|carp245669
16	9592249	9610870	18.622	3	carp133842|carp133841|carp133838
30	4940618	4959218	18.601	2	carp179693|carp179695
38	24468085	24486654	18.57	2	carp032665|carp032668
4	10848484	10867028	18.545	4	carp228489|carp228490|carp228491|carp228493
45	3934457	3952995	18.539	2	carp196251|carp196252
17	8461883	8480412	18.53	4	carp083231|carp083232|carp083233|carp083234
31	16284499	16303016	18.518	2	carp131403|carp131407
38	9216528	9235024	18.497	3	carp211638|carp211636|carp211635
12	2760344	2778703	18.36	2	carp120092|carp120093
40	20344332	20362682	18.351	2	carp222253|carp143600
35	6898974	6917297	18.324	2	carp130232|carp130233
39	13869629	13887949	18.321	2	carp155371|carp155373
11	9413452	9431748	18.297	5	carp202592|carp202593|carp202595|carp202596|carp202597
15	7725034	7743259	18.226	2	carp132910|carp132912
47	1038089	1056272	18.184	2	carp242767|carp242769
17	7921539	7939710	18.172	2	carp137452|carp137454
26	108219	126352	18.134	2	carp162573|carp162592
23	10235910	10254032	18.123	2	carp180392|carp180393
8	12893916	12912015	18.1	2	carp104050|carp104054
2	9207784	9225879	18.096	2	carp121049|carp121051
30	6801828	6819883	18.056	2	carp173130|carp173133
10	8905264	8923291	18.028	5	carp114200|carp114201|carp114202|carp114203|carp114206
47	4778306	4796326	18.021	2	carp243582|carp243585
46	4648957	4666850	17.894	2	carp240336|carp240337
50	2063200	2081087	17.888	2	carp070246|carp070247
8	11538949	11556832	17.884	4	carp102521|carp102522|carp102523|carp102525
50	1270683	1288562	17.88	2	carp249259|carp249260
27	10550486	10568364	17.879	2	carp148987|carp148988
47	16540374	16558245	17.872	2	carp036155|carp036161
28	4063317	4081162	17.846	2	carp172691|carp172693
16	13286843	13304627	17.785	3	carp143400|carp143406|carp143407
42	6642558	6660341	17.784	2	carp229151|carp229153
5	13522974	13540755	17.782	2	carp086558|carp086554
28	15316326	15334102	17.777	2	carp137117|carp137118
46	3214991	3232765	17.775	3	carp239884|carp239887|carp239889
23	15625881	15643634	17.754	2	carp036872|carp036873
42	1469899	1487647	17.749	3	carp099491|carp099492|carp099493
18	18001813	18019533	17.721	2	carp236955|carp236956
11	14232999	14250706	17.708	2	carp116508|carp116512
39	172684	190383	17.7	2	carp165355|carp165357
13	1465100	1482763	17.664	2	carp120791|carp120830
5	19153726	19171388	17.663	2	carp245643|carp245644
34	10111524	10129177	17.654	2	carp196550|carp196552
35	26803753	26821405	17.653	2	carp072942|carp072944
23	2137807	2155446	17.64	2	carp154043|carp154044
4	10897087	10914697	17.611	2	carp228509|carp228514
33	9809843	9827448	17.606	2	carp193276|carp193280
39	12426107	12443698	17.592	2	carp112261|carp112263
20	15431661	15449239	17.579	2	carp146457|carp146459
39	4491125	4508692	17.568	2	carp088803|carp088805
11	14339315	14356875	17.561	2	carp116532|carp116534
18	7657449	7674946	17.498	4	carp143991|carp143992|carp143993|carp143995
15	1834432	1851912	17.481	2	carp132487|carp132488
34	18635147	18652617	17.471	2	carp194671|carp194697
38	22795816	22813281	17.466	2	carp138806|carp138809
4	1368649	1386098	17.45	2	carp000959|carp000961
12	10257670	10275083	17.414	3	carp118017|carp118022|carp118023
35	23497958	23515349	17.392	2	carp126336|carp126337
20	11331339	11348653	17.315	2	carp082450|carp082455
14	3400003	3417308	17.306	2	carp131262|carp131267
8	17401629	17418905	17.277	2	carp156430|carp156431
30	16399692	16416936	17.245	2	carp178787|carp178792
20	13468231	13485452	17.222	2	carp146730|carp146732
4	4073360	4090576	17.217	2	carp009241|carp009245
11	7595266	7612472	17.207	2	carp117146|carp117151
18	298686	315877	17.192	2	carp141285|carp141304
6	8402712	8419901	17.19	2	carp213761|carp213762
21	7211282	7228453	17.172	2	carp208631|carp208634
2	3531796	3548954	17.159	2	carp247599|carp247600
22	3900404	3917525	17.122	2	carp152001|carp152003
26	11342254	11359334	17.081	2	carp007678|carp007680
18	9801381	9818426	17.046	2	carp084856|carp084881
34	7856159	7873196	17.038	2	carp236297|carp236299
39	7759869	7776747	16.879	4	carp216895|carp216901|carp216902|carp216905
10	295169	312040	16.872	2	carp113099|carp113111
28	6018636	6035507	16.872	4	carp008743|carp008745|carp008747|carp008748
11	10434209	10451047	16.839	3	carp200136|carp200137|carp200140
15	2106890	2123711	16.822	2	carp132546|carp132547
29	4640862	4657669	16.808	3	carp114568|carp114569|carp114572
32	13675944	13692727	16.784	2	carp187942|carp187945
32	25065563	25082323	16.761	2	carp190251|carp190255
28	14137431	14154152	16.722	2	carp169930|carp169931
40	8454962	8471681	16.72	2	carp203394|carp203396
16	1317161	1333877	16.717	2	carp080277|carp080280
44	1143018	1159715	16.698	2	carp002031|carp002033
28	6045733	6062428	16.696	2	carp008751|carp008753
9	1003289	1019975	16.687	2	carp109965|carp109978
48	19478282	19494946	16.665	3	carp101255|carp101256|carp101258
45	17009978	17026630	16.653	3	carp235592|carp235593|carp235595
44	3180104	3196747	16.644	2	carp232872|carp232878
11	12103150	12119756	16.607	5	carp188643|carp188645|carp188646|carp188647|carp188648
20	2880443	2897031	16.589	2	carp226634|carp226635
16	9332099	9348666	16.568	2	carp133884|carp133875
38	23699969	23716528	16.56	2	carp190655|carp190657
27	10159257	10175811	16.555	2	carp165899|carp165902
30	10286911	10303465	16.555	2	carp178066|carp178068
33	14394091	14410641	16.551	2	carp193481|carp193486
9	3587281	3603797	16.517	2	carp109215|carp109220
7	12256707	12273222	16.516	2	carp066176|carp066208
11	14378047	14394561	16.515	5	carp116538|carp116541|carp116544|carp116545|carp116547
48	13477888	13494364	16.477	3	carp189093|carp189094|carp189098
10	20471195	20487653	16.459	2	carp101300|carp101302
18	14013269	14029679	16.411	2	carp141143|carp141147
27	3792803	3809173	16.371	2	carp168807|carp168809
31	10858813	10875173	16.361	2	carp157677|carp157678
9	9216412	9232761	16.35	2	carp106347|carp106349
10	16853684	16870013	16.33	3	carp157604|carp157605|carp157607
9	18605908	18622215	16.308	2	carp108088|carp108090
3	6098015	6114308	16.294	2	carp061897|carp061899
10	13590051	13606330	16.28	2	carp136003|carp136005
14	10867891	10884129	16.239	2	carp080313|carp080315
18	4559734	4575942	16.209	2	carp230669|carp230671
12	10783783	10799989	16.207	3	carp091465|carp091467|carp091471
13	4599154	4615304	16.151	2	carp121539|carp121543
8	209151	225281	16.131	2	carp101230|carp101238
11	3036545	3052675	16.131	2	carp129135|carp129136
45	11325167	11341260	16.094	2	carp185869|carp185872
33	23353395	23369487	16.093	2	carp194315|carp194317
39	9078969	9095042	16.074	2	carp220451|carp220453
39	15349093	15365110	16.018	6	carp209529|carp209530|carp209531|carp209532|carp209533|carp209534
41	3075779	3091787	16.009	2	carp226033|carp226032
21	7982746	7998741	15.996	2	carp148040|carp148042
38	9168706	9184696	15.991	3	carp211656|carp211653|carp211650
45	14919048	14935022	15.975	2	carp167613|carp167616
38	4656122	4672092	15.971	2	carp211353|carp211374
41	10209278	10225230	15.953	2	carp226200|carp226206
11	14797415	14813302	15.888	2	carp200267|carp200272
23	4826100	4841978	15.879	2	carp154575|carp154576
37	4150942	4166731	15.79	2	carp092536|carp092539
48	3983803	3999588	15.786	2	carp245419|carp245420
12	2284474	2300246	15.773	3	carp128695|carp128696|carp128698
21	7229444	7245202	15.759	3	carp208636|carp208638|carp208639
18	1130700	1146447	15.748	2	carp142691|carp142696
40	6997401	7013145	15.745	4	carp223477|carp223478|carp223479|carp223481
8	14780205	14795942	15.738	2	carp104317|carp104319
41	14786896	14802599	15.704	3	carp225663|carp225666|carp225668
38	17880944	17896635	15.692	2	carp169286|carp169287
34	15904231	15919918	15.688	2	carp210141|carp210142
45	13810144	13825819	15.676	3	carp103214|carp103218|carp103219
11	1999522	2015171	15.65	2	carp115327|carp115328
40	5033033	5048651	15.619	2	carp242463|carp242465
10	8297231	8312845	15.615	2	carp114031|carp114035
5	2045583	2061122	15.54	2	carp089229|carp089260
47	9583663	9599176	15.514	2	carp123510|carp123511
47	14990454	15005956	15.503	2	carp242615|carp242645
5	2686787	2702278	15.492	2	carp085612|carp085629
26	14697181	14712672	15.492	2	carp223842|carp223848
2	5804391	5819864	15.474	2	carp075007|carp075010
20	11388712	11404161	15.45	2	carp145709|carp145711
16	20121075	20136508	15.434	2	carp135901|carp135903
40	21818637	21834036	15.4	2	carp131587|carp131589
31	4655056	4670436	15.381	5	carp186721|carp186723|carp186726|carp186727|carp186728
49	10359358	10374732	15.375	2	carp246901|carp246903
13	19368128	19383496	15.369	2	carp124293|carp124294
5	1337377	1352718	15.342	2	carp216775|carp216801
47	15150062	15165361	15.3	3	carp243015|carp243043|carp243044
9	8976263	8991545	15.283	2	carp068040|carp068041
40	7653443	7668725	15.283	2	carp004086|carp004124
48	11040693	11055944	15.252	2	carp246092|carp246094
5	5169670	5184914	15.245	2	carp034433|carp034438
48	6923933	6939136	15.204	2	carp193250|carp193283
11	10146392	10161594	15.203	2	carp199979|carp199980
13	22151039	22166238	15.2	2	carp062880|carp062882
35	9679880	9695073	15.194	2	carp205024|carp205025
13	10279828	10295015	15.188	2	carp109838|carp109840
11	4565341	4580521	15.181	3	carp142099|carp142101|carp142105
13	168770	183945	15.176	2	carp170208|carp170209
7	8948280	8963451	15.172	2	carp098133|carp098137
40	16860388	16875557	15.17	2	carp243184|carp243185
29	9263173	9278336	15.164	2	carp177451|carp177455
10	6842266	6857415	15.15	3	carp110575|carp110579|carp110581
17	4396855	4412000	15.146	2	carp145163|carp145165
43	8244257	8259399	15.143	2	carp076653|carp076654
13	20005985	20021115	15.131	3	carp124384|carp124385|carp124389
43	5003817	5018946	15.13	2	carp069930|carp069944
2	5914155	5929279	15.125	2	carp075026|carp075027
32	4398503	4413604	15.102	2	carp017086|carp017088
37	7264003	7279089	15.087	2	carp130074|carp130081
27	7791071	7806120	15.05	3	carp164375|carp164374|carp164370
6	16979963	16995010	15.048	2	carp090429|carp090438
38	18283282	18298318	15.037	2	carp169386|carp169392
49	2835732	2850757	15.026	2	carp162534|carp162537
38	2878939	2893961	15.023	2	carp130249|carp130250
14	9099485	9114499	15.015	2	carp128319|carp128320
32	23991580	24006578	14.999	2	carp132313|carp132315
16	1256942	1271901	14.96	2	carp080256|carp080258
8	11393437	11408386	14.95	2	carp102458|carp102461
34	7287917	7302813	14.897	2	carp144764|carp144763
36	614465	629358	14.894	2	carp208818|carp208839
31	16556733	16571616	14.884	2	carp013408|carp013410
16	15679257	15694111	14.855	3	carp136033|carp136036|carp136037
35	195491	210331	14.841	2	carp059372|carp059377
4	7699816	7714650	14.835	2	carp081988|carp081989
20	2665119	2679918	14.8	5	carp226568|carp226570|carp226573|carp226574|carp226575
20	10463579	10478354	14.776	2	carp221728|carp221730
28	19910714	19925474	14.761	3	carp170145|carp170146|carp170149
44	8334501	8349254	14.754	2	carp029391|carp029392
15	7163739	7178485	14.747	2	carp216632|carp216635
34	16123340	16138072	14.733	2	carp210159|carp210160
1	11582883	11597587	14.705	3	carp144056|carp144057|carp144059
31	8694431	8709128	14.698	2	carp208787|carp208789
6	8121532	8136217	14.686	2	carp093418|carp093420
8	5981852	5996479	14.628	2	carp101483|carp101484
11	9896270	9910859	14.59	2	carp202723|carp202727
30	12164784	12179371	14.588	2	carp177711|carp177713
17	7903294	7917876	14.583	2	carp137449|carp137451
46	6644091	6658673	14.583	3	carp240726|carp240727|carp240728
15	935332	949906	14.575	2	carp149566|carp149569
23	4942018	4956588	14.571	2	carp154584|carp154585
11	10389616	10404178	14.563	2	carp200118|carp200122
6	11818589	11833150	14.562	2	carp113458|carp113462
16	12168908	12183433	14.526	2	carp134189|carp134190
2	5570757	5585273	14.517	2	carp074954|carp074956
40	8253079	8267578	14.5	2	carp220532|carp220536
2	10018479	10032939	14.461	5	carp133455|carp133476|carp133482|carp133486|carp133492
16	2925152	2939578	14.427	2	carp227363|carp227364
14	12804308	12818730	14.423	2	carp231665|carp231670
23	10753374	10767792	14.419	2	carp155015|carp155019
11	6285274	6299689	14.416	7	carp114722|carp114724|carp114725|carp114732|carp114735|carp114736|carp114738
6	17931887	17946284	14.398	2	carp094535|carp094541
29	5759328	5773724	14.397	2	carp060136|carp060135
38	2520206	2534596	14.391	2	carp221130|carp221131
46	1179312	1193689	14.378	2	carp080398|carp080402
14	12431560	12445935	14.376	2	carp128798|carp128800
43	5021727	5036102	14.376	2	carp069947|carp069960
9	23247582	23261903	14.322	2	carp020845|carp020848
5	12247745	12262052	14.308	2	carp083973|carp083977
27	11450175	11464458	14.284	3	carp166164|carp166165|carp166167
48	18326413	18340696	14.284	3	carp245020|carp245021|carp245022
9	17679247	17693502	14.256	2	carp107760|carp107762
34	5643167	5657418	14.252	2	carp112467|carp112469
49	2453973	2468187	14.215	2	carp090331|carp090328
8	14252037	14266240	14.204	2	carp104229|carp104230
24	64307	78506	14.2	2	carp085893|carp085892
44	14467455	14481653	14.199	2	carp197094|carp197101
29	11526	25704	14.179	2	carp081805|carp081806
37	9983263	9997441	14.179	2	carp210590|carp210592
25	567297	581471	14.175	2	carp182434|carp182437
22	7906978	7921147	14.17	2	carp220400|carp220403
32	11086835	11100997	14.163	3	carp104460|carp104462|carp104463
12	4754444	4768603	14.16	2	carp120508|carp120510
6	9522813	9536963	14.151	2	carp084414|carp084418
43	13949637	13963779	14.143	2	carp231084|carp231085
36	19372966	19387062	14.097	3	carp207488|carp207489|carp207490
39	6349076	6363162	14.087	2	carp209861|carp209887
26	336047	350096	14.05	2	carp163029|carp163070
22	4733503	4747550	14.048	2	carp152269|carp152272
45	10153956	10167994	14.039	2	carp185645|carp185647
23	9461704	9475740	14.037	2	carp203318|carp203320
19	1983040	1997052	14.013	2	carp144563|carp144564
30	9799959	9813952	13.994	2	carp177947|carp177948
40	12995946	13009924	13.979	2	carp160495|carp160496
30	17418127	17432074	13.948	2	carp178978|carp178979
18	13793217	13807161	13.945	2	carp141117|carp141119
5	1370164	1384107	13.944	2	carp216828|carp216853
6	7683407	7697331	13.925	3	carp216331|carp216328|carp216325
14	9768651	9782570	13.92	2	carp128551|carp128552
1	7644072	7657983	13.912	2	carp070498|carp070499
9	13985519	13999428	13.91	2	carp192317|carp192320
2	3894939	3908828	13.89	2	carp156360|carp156365
37	610637	624520	13.884	3	carp082927|carp082931|carp082940
33	627420	641289	13.87	2	carp148350|carp148353
28	2975334	2989187	13.854	2	carp171409|carp171402
18	21177133	21190982	13.85	3	carp088468|carp088469|carp088470
3	18486943	18500789	13.847	2	carp060105|carp060108
25	3284108	3297932	13.825	2	carp159622|carp159619
6	2781697	2795498	13.802	2	carp093750|carp093748
25	1025536	1039333	13.798	3	carp089290|carp089293|carp089294
41	5449640	5463434	13.795	4	carp226962|carp226963|carp226964|carp226965
36	6874901	6888689	13.789	2	carp110197|carp110198
3	20291271	20305058	13.788	2	carp072026|carp072028
24	3625194	3638945	13.752	2	carp072209|carp072211
44	7591388	7605138	13.751	3	carp138594|carp138598|carp138600
40	9100111	9113848	13.738	2	carp078212|carp078213
5	6088633	6102365	13.733	3	carp084938|carp084937|carp084935
15	8371211	8384939	13.729	2	carp235885|carp235888
2	15332273	15345998	13.726	6	carp073983|carp073984|carp073985|carp073986|carp073987|carp073989
10	8824881	8838604	13.724	3	carp114167|carp114168|carp114169
30	7915812	7929535	13.724	3	carp149188|carp149189|carp149190
4	4961278	4974989	13.712	2	carp205798|carp205799
33	14683318	14697015	13.698	2	carp193524|carp193528
41	7714286	7727971	13.686	2	carp223761|carp223764
5	15714450	15728115	13.666	2	carp086823|carp086825
37	8604610	8618268	13.659	2	carp210982|carp210986
49	10604461	10618101	13.641	2	carp246994|carp246996
6	864818	878451	13.634	2	carp138495|carp138498
48	5740608	5754228	13.621	2	carp227829|carp227833
45	3060407	3074016	13.61	3	carp236543|carp236545|carp236547
22	1047850	1061440	13.591	2	carp151283|carp151285
40	22906211	22919787	13.577	2	carp222374|carp222375
35	9821170	9834738	13.569	2	carp204645|carp204647
9	7200621	7214163	13.543	2	carp078562|carp078578
32	22991489	23005023	13.535	2	carp189941|carp189943
17	8249967	8263481	13.515	2	carp136834|carp136836
11	8292800	8306309	13.51	3	carp117305|carp117310|carp117312
11	9817387	9830887	13.501	2	carp202716|carp202718
11	10408567	10422061	13.495	2	carp200126|carp200129
2	14904860	14918331	13.472	8	carp021188|carp021189|carp021190|carp021191|carp021192|carp021211|carp021217|carp021218
34	7767980	7781450	13.471	2	carp236269|carp236271
31	8360162	8373625	13.464	4	carp181791|carp181794|carp181795|carp181798
43	1327358	1340803	13.446	2	carp232387|carp232422
3	11579768	11593178	13.411	2	carp079006|carp079008
32	23129498	23142904	13.407	2	carp189952|carp189954
5	19784496	19797882	13.387	3	carp182133|carp182134|carp182135
27	3018671	3032043	13.373	2	carp168925|carp168927
40	659856	673219	13.364	5	carp222493|carp222494|carp222495|carp222496|carp222498
9	16033282	16046627	13.346	2	carp107589|carp107590
48	9591399	9604710	13.312	3	carp246214|carp246222|carp246224
4	5658652	5671950	13.299	2	carp080906|carp080901
5	9928531	9941821	13.291	2	carp132942|carp132944
18	12687765	12701050	13.286	2	carp136316|carp136318
32	5620343	5633571	13.229	5	carp191421|carp191423|carp191424|carp191426|carp191428
37	6206875	6220099	13.225	2	carp231764|carp231762
36	17705657	17718871	13.215	2	carp230856|carp230859
9	1305981	1319189	13.209	3	carp106097|carp106111|carp106120
30	6219615	6232790	13.176	2	carp179978|carp179981
38	20986457	20999590	13.134	2	carp213240|carp213244
40	12520168	12533294	13.127	2	carp147571|carp160388
24	3359719	3372829	13.111	2	carp157470|carp157471
30	574845	587895	13.051	2	carp180079|carp180080
36	21822019	21835069	13.051	2	carp207923|carp207924
33	19923881	19936920	13.04	3	carp193875|carp193876|carp193879
42	12035454	12048482	13.029	2	carp165171|carp165173
21	9659473	9672500	13.028	2	carp148453|carp148459
43	3295109	3308132	13.024	2	carp199082|carp199081
23	16693417	16706414	12.998	2	carp030819|carp030820
4	1290098	1303057	12.96	2	carp000942|carp000944
16	6733497	6746428	12.932	3	carp217409|carp217410|carp217412
20	1002353	1015268	12.916	2	carp231761|carp231766
41	2056103	2069002	12.9	2	carp225159|carp225199
38	22225112	22238004	12.893	2	carp070058|carp070061
44	2774947	2787826	12.88	2	carp153284|carp153303
7	7888892	7901736	12.845	2	carp097815|carp097816
47	9690538	9703380	12.843	2	carp123522|carp123527
38	2908129	2920966	12.838	2	carp130255|carp130257
37	2727321	2740156	12.836	2	carp008145|carp008147
40	15535724	15548536	12.813	2	carp094827|carp094830
3	17986880	17999656	12.777	2	carp059989|carp059992
28	9524736	9537508	12.773	2	carp038246|carp038248
47	704146	716918	12.773	2	carp196050|carp196053
14	3421965	3434717	12.753	2	carp131268|carp131271
4	8543242	8555991	12.75	2	carp160166|carp160189
49	8466883	8479619	12.737	3	carp178648|carp178650|carp178651
12	163956	176674	12.719	10	carp247128|carp247131|carp247132|carp247133|carp247135|carp247136|carp247137|carp247139|carp247140|carp247163
45	12134632	12147348	12.717	3	carp237284|carp237285|carp237286
9	20982261	20994971	12.711	5	carp111272|carp111274|carp111275|carp111276|carp111278
28	2087972	2100671	12.7	2	carp170727|carp170708
16	20544457	20557129	12.673	2	carp119039|carp119059
36	17147678	17160341	12.664	2	carp096541|carp096542
26	14981915	14994525	12.611	2	carp161305|carp161306
10	8064361	8076948	12.588	2	carp114003|carp114004
31	7565916	7578484	12.569	2	carp181416|carp181417
40	10944809	10957363	12.555	2	carp147271|carp147273
31	1444329	1456881	12.553	3	carp235212|carp235214|carp235215
49	3428958	3441500	12.543	3	carp105248|carp105249|carp105251
31	13108697	13121237	12.541	3	carp183070|carp183072|carp183073
2	4406178	4418670	12.493	2	carp034023|carp034024
38	10860617	10873105	12.489	2	carp090714|carp090715
11	3142560	3155036	12.477	3	carp129156|carp129161|carp129164
26	9902672	9915148	12.477	3	carp021547|carp021548|carp021550
12	5016204	5028671	12.468	4	carp119900|carp119901|carp119902|carp119906
19	3372835	3385302	12.468	2	carp144979|carp144980
26	15472083	15484545	12.463	2	carp161448|carp161451
36	1961245	1973706	12.462	2	carp208403|carp208405
4	7155209	7167667	12.459	2	carp087555|carp087584
17	9437050	9449507	12.458	2	carp136954|carp136956
27	7628882	7641338	12.457	2	carp164335|carp164332
33	10012921	10025348	12.428	2	carp193082|carp193083
2	5783216	5795633	12.418	3	carp074997|carp074998|carp075003
24	3122886	3135295	12.41	2	carp109024|carp109026
45	6890960	6903342	12.383	2	carp236758|carp236760
31	5083285	5095661	12.377	2	carp118709|carp118710
27	15175929	15188301	12.373	2	carp229953|carp229956
33	802836	815207	12.372	2	carp197886|carp197884
43	8152010	8164372	12.363	2	carp076502|carp076506
38	4984190	4996550	12.361	2	carp211902|carp211914
2	4383284	4395638	12.355	2	carp034013|carp034015
38	9118669	9131015	12.347	3	carp211612|carp211610|carp211609
38	7674009	7686353	12.345	2	carp211239|carp211241
38	17216901	17229244	12.344	2	carp237329|carp237331
19	4659791	4672121	12.331	2	carp201335|carp201341
37	7207235	7219562	12.328	4	carp130064|carp130065|carp130066|carp130067
19	298881	311183	12.303	2	carp036238|carp036240
42	2806411	2818679	12.269	3	carp220753|carp220754|carp220756
45	438182	450449	12.268	2	carp241080|carp241098
39	95035	107254	12.22	2	carp165012|carp165013
43	3270941	3283152	12.212	2	carp199093|carp199087
14	11943450	11955656	12.207	2	carp128390|carp128392
5	5644778	5656982	12.205	2	carp029169|carp029175
9	4894446	4906647	12.202	3	carp219899|carp219900|carp219901
17	8798337	8810523	12.187	2	carp117748|carp187820
6	18212644	18224829	12.186	2	carp094572|carp094573
5	2242278	2254461	12.184	2	carp092476|carp092477
10	3737868	3750043	12.176	2	carp113633|carp113636
29	14710988	14723144	12.157	2	carp016977|carp016980
29	7320490	7332642	12.153	4	carp177044|carp177045|carp177046|carp177051
1	5412402	5424551	12.15	2	carp097007|carp097008
47	4468145	4480294	12.15	2	carp243517|carp243521
4	100290	112421	12.132	3	carp080056|carp080059|carp080060
28	19643122	19655243	12.122	2	carp129560|carp129562
38	10970247	10982363	12.117	2	carp090745|carp090747
23	2648321	2660427	12.107	2	carp154103|carp154106
29	8479777	8491871	12.095	3	carp097212|carp097216|carp097217
15	5975562	5987652	12.091	2	carp132856|carp132859
38	23842499	23854589	12.091	2	carp190676|carp190677
23	16908567	16920646	12.08	3	carp142791|carp142793|carp142795
23	6703247	6715320	12.074	2	carp223568|carp223613
30	4176986	4189057	12.072	2	carp156667|carp156670
48	15594940	15606978	12.039	2	carp011472|carp011473
29	12161077	12173087	12.011	3	carp181968|carp181970|carp181971
13	11918348	11930330	11.983	2	carp122332|carp122337
45	6593036	6604993	11.958	2	carp236687|carp236690
38	19462483	19474425	11.943	3	carp213013|carp213014|carp213015
42	4993638	5005570	11.933	2	carp195742|carp195769
6	9263060	9274946	11.887	2	carp084299|carp084301
43	13419493	13431370	11.878	2	carp230750|carp230752
14	3947604	3959463	11.86	2	carp204113|carp204118
48	3484516	3496360	11.845	2	carp245372|carp245379
20	4483128	4494955	11.828	2	carp232031|carp232032
48	21337687	21349508	11.822	2	carp126197|carp126199
9	1366212	1378025	11.814	3	carp106218|carp106239|carp106240
7	990931	1002740	11.81	2	carp064976|carp064977
9	14918999	14930807	11.809	2	carp107004|carp107012
31	15852411	15864212	11.802	2	carp163061|carp163062
42	10898271	10910047	11.777	2	carp006335|carp006336
48	16738581	16750349	11.769	8	carp067431|carp067433|carp067434|carp067436|carp067437|carp067438|carp067439|carp067440
42	4733223	4744970	11.748	2	carp198400|carp198441
19	4138715	4150461	11.747	2	carp146296|carp146298
30	3153750	3165488	11.739	3	carp179014|carp179015|carp179028
32	8256875	8268606	11.732	2	carp192372|carp192376
5	2809264	2820955	11.692	3	carp085781|carp085797|carp085808
37	3858716	3870401	11.686	2	carp067889|carp067891
12	10509423	10521068	11.646	2	carp239306|carp239308
26	15085717	15097356	11.64	2	carp161361|carp161366
4	2636964	2648598	11.635	2	carp231850|carp231857
25	4129056	4140679	11.624	2	carp161744|carp161748
23	10173902	10185490	11.589	2	carp180374|carp180377
30	8853075	8864647	11.573	2	carp033913|carp033914
44	1702555	1714126	11.572	2	carp246857|carp246858
17	7342765	7354325	11.561	2	carp098459|carp098462
33	4130273	4141826	11.554	2	carp136704|carp136709
8	6410431	6421974	11.544	2	carp065710|carp065711
39	11818645	11830186	11.542	2	carp086144|carp086148
10	936849	948367	11.519	2	carp111203|carp111189
18	13720363	13731880	11.518	3	carp141101|carp141103|carp141104
33	23169173	23180671	11.499	2	carp194277|carp194283
10	20074878	20086368	11.491	2	carp082594|carp082595
16	2998258	3009746	11.489	2	carp227395|carp227397
31	8302538	8314018	11.481	2	carp181770|carp181771
35	13562688	13574166	11.479	4	carp025741|carp025742|carp025744|carp025748
33	5007151	5018619	11.469	2	carp164598|carp164599
8	8955027	8966491	11.465	3	carp102206|carp102207|carp102209
7	4330246	4341705	11.46	2	carp099336|carp099358
8	19682473	19693927	11.455	4	carp104711|carp104715|carp104716|carp104717
22	4861672	4873115	11.444	2	carp152297|carp152300
34	9905544	9916985	11.442	2	carp196476|carp196477
11	18117425	18128851	11.427	2	carp118318|carp118319
27	11178033	11189448	11.416	2	carp166100|carp166104
21	1555948	1567362	11.415	2	carp148947|carp148965
18	1253250	1264641	11.392	2	carp142728|carp142729
18	9417579	9428968	11.39	2	carp089561|carp089593
39	7201694	7213080	11.387	2	carp216095|carp216101
46	3709030	3720411	11.382	2	carp235548|carp235549
36	20574706	20586076	11.371	2	carp090163|carp090165
16	2607686	2619054	11.369	2	carp227283|carp227287
35	5175634	5187002	11.369	2	carp204357|carp204361
13	13285889	13297240	11.352	2	carp122568|carp122570
36	9688890	9700241	11.352	3	carp206180|carp206179|carp206178
27	437484	448834	11.351	2	carp107216|carp107218
13	3408465	3419813	11.349	3	carp234564|carp234565|carp234568
35	16367097	16378423	11.327	2	carp157501|carp157504
44	220137	231453	11.317	2	carp233402|carp233406
45	10178857	10190169	11.313	2	carp185656|carp185659
11	5933333	5944639	11.307	2	carp115075|carp115076
30	1044986	1056290	11.305	3	carp179524|carp179537|carp179541
21	3590192	3601495	11.304	3	carp103144|carp103145|carp103148
13	23960264	23971559	11.296	2	carp209436|carp209439
14	16799926	16811211	11.286	3	carp227617|carp227621|carp227622
30	16525186	16536460	11.275	13	carp178821|carp178822|carp178823|carp178824|carp178826|carp178827|carp178828|carp178829|carp178830|carp178831|carp178832|carp178833|carp178834
20	404229	415489	11.261	2	carp146665|carp146666
15	7508120	7519375	11.256	2	carp133012|carp133014
44	14834693	14845943	11.251	3	carp233741|carp233742|carp233745
35	13547059	13558305	11.247	2	carp025736|carp025738
35	3550284	3561529	11.246	2	carp062122|carp062125
9	22385242	22396471	11.23	3	carp108479|carp108482|carp108483
18	14117893	14129114	11.222	2	carp119678|carp119680
40	9576180	9587393	11.214	2	carp116876|carp116878
23	2932858	2944068	11.211	2	carp154204|carp154205
28	309501	320711	11.211	2	carp173115|carp173139
23	15746440	15757642	11.203	3	carp153599|carp153603|carp153604
3	366609	377788	11.18	2	carp080014|carp080022
9	22783590	22794766	11.177	2	carp108535|carp108539
19	4699993	4711154	11.162	2	carp201356|carp201362
31	24335127	24346281	11.155	2	carp182192|carp182194
48	19708043	19719182	11.14	2	carp245134|carp245135
10	21290586	21301718	11.133	3	carp112044|carp112046|carp112047
22	991521	1002645	11.125	2	carp151274|carp151276
16	14236544	14247645	11.102	2	carp135390|carp135392
50	6787797	6798898	11.102	3	carp096690|carp096692|carp096693
20	2451404	2462503	11.1	2	carp226525|carp226526
1	9108718	9119806	11.089	5	carp072853|carp072854|carp072855|carp072856|carp072858
33	5357727	5368813	11.087	2	carp195284|carp195285
10	4565408	4576484	11.077	2	carp113789|carp113791
2	12236399	12247466	11.068	2	carp207892|carp207894
11	5751939	5763006	11.068	3	carp115008|carp115011|carp115012
24	6867675	6878725	11.051	3	carp156785|carp156786|carp156788
48	8971896	8982924	11.029	2	carp244023|carp244025
16	2243603	2254619	11.017	2	carp134598|carp134596
11	1078151	1089148	10.998	2	carp115425|carp115427
32	22470919	22481915	10.997	2	carp190087|carp190088
2	13652426	13663421	10.996	2	carp073276|carp073277
21	5127927	5138919	10.993	2	carp020547|carp020549
28	9236533	9247514	10.982	2	carp173419|carp173421
3	17062358	17073325	10.968	2	carp180132|carp180133
35	5634137	5645103	10.967	2	carp204485|carp204488
10	9989466	10000424	10.959	2	carp114401|carp114403
13	21981979	21992933	10.955	2	carp062835|carp062836
4	5100121	5111059	10.939	2	carp205837|carp205842
5	17013046	17023977	10.932	2	carp087316|carp087317
35	22635948	22646852	10.905	7	carp145943|carp145945|carp145946|carp145947|carp145948|carp145949|carp145950
31	14244185	14255064	10.88	2	carp136377|carp136409
2	12407074	12417926	10.853	2	carp147714|carp147719
30	2439745	2450585	10.841	3	carp017196|carp017200|carp017201
32	5097092	5107927	10.836	2	carp206021|carp206023
10	18836529	18847355	10.827	2	carp112782|carp112783
6	8388891	8399706	10.816	2	carp213754|carp213756
5	4723126	4733938	10.813	2	carp181071|carp187022
2	9284584	9295394	10.811	2	carp121081|carp121085
37	3708170	3718978	10.809	2	carp067856|carp067862
10	20407048	20417854	10.807	2	carp101282|carp101285
38	13935260	13946064	10.805	2	carp237952|carp237954
26	13039209	13050001	10.793	2	carp160241|carp160264
35	4483916	4494708	10.793	2	carp201490|carp201492
47	10532866	10543656	10.791	2	carp221996|carp221998
9	17853843	17864618	10.776	2	carp107785|carp107787
12	5986715	5997486	10.772	2	carp118418|carp118421
26	537656	548416	10.761	2	carp156025|carp156026
40	13734748	13745507	10.76	2	carp160637|carp160638
39	12810598	12821356	10.759	3	carp112318|carp112319|carp112320
48	7414338	7425096	10.759	3	carp075963|carp075964|carp075968
32	12120546	12131286	10.741	2	carp188169|carp188171
35	9375482	9386221	10.74	2	carp204948|carp204949
43	7310541	7321264	10.724	2	carp060489|carp060490
28	8462134	8472848	10.715	2	carp173640|carp173641
10	21989572	22000281	10.71	2	carp112636|carp112638
20	3529704	3540396	10.693	2	carp146821|carp146823
13	5656412	5667083	10.672	2	carp121286|carp121285
30	6584183	6594813	10.631	2	carp173103|carp173104
10	11825629	11836256	10.628	3	carp182588|carp182592|carp182593
8	12301113	12311726	10.614	2	carp101972|carp101975
22	5226808	5237415	10.608	3	carp152363|carp152365|carp152366
16	18864120	18874725	10.606	2	carp244205|carp244208
31	6228072	6238670	10.599	2	carp196720|carp196724
48	20936062	20946656	10.595	3	carp126125|carp126127|carp126128
20	2465377	2475970	10.594	2	carp226535|carp226537
41	4882117	4892706	10.59	2	carp226765|carp226766
2	4008922	4019506	10.585	2	carp079743|carp079746
11	6401089	6411661	10.573	3	carp114753|carp114754|carp114756
48	14191584	14202136	10.553	2	carp200425|carp200429
24	975807	986357	10.551	3	carp071673|carp071674|carp071677
31	8096156	8106706	10.551	2	carp181640|carp181645
32	14323928	14334478	10.551	3	carp209756|carp209759|carp209760
6	4274518	4285062	10.545	2	carp091742|carp091741
9	24022128	24032666	10.539	2	carp108780|carp108782
32	2672766	2683253	10.488	2	carp188937|carp188947
31	21934283	21944766	10.484	3	carp185375|carp185378|carp185379
39	11910487	11920966	10.48	2	carp014982|carp014983
31	18978728	18989201	10.474	2	carp184236|carp184237
29	4308633	4319100	10.468	2	carp174316|carp174337
2	11862573	11873020	10.448	2	carp209126|carp209129
11	1445548	1455973	10.426	4	carp086628|carp086629|carp086630|carp086631
11	864063	874487	10.425	2	carp115388|carp115391
10	9946040	9956460	10.421	3	carp114389|carp114391|carp114393
50	5345667	5356078	10.412	2	carp058856|carp058859
5	19765	30157	10.393	2	carp088171|carp088173
13	1232800	1243190	10.391	4	carp125532|carp125533|carp125534|carp125535
10	21840974	21851360	10.387	2	carp112567|carp112570
27	4562669	4573053	10.385	2	carp163491|carp163493
41	7296833	7307212	10.38	3	carp204975|carp204979|carp204981
42	10355754	10366115	10.362	3	carp110875|carp110876|carp110878
47	7359041	7369401	10.361	2	carp241377|carp241381
38	5510078	5520410	10.333	2	carp211098|carp211099
3	2036624	2046941	10.318	2	carp125447|carp125442
31	21594095	21604407	10.313	2	carp185320|carp185321
5	1251011	1261319	10.309	3	carp216639|carp216640|carp216672
49	3908518	3918819	10.302	2	carp232176|carp232178
2	14780745	14791038	10.294	2	carp073737|carp073739
32	11574742	11585034	10.293	2	carp199534|carp199535
2	12336926	12347209	10.284	2	carp147697|carp147700
40	8699756	8710037	10.282	2	carp188892|carp188893
43	13894580	13904858	10.279	2	carp231073|carp231076
33	14133277	14143546	10.27	3	carp245992|carp245998|carp246003
37	5800786	5811055	10.27	2	carp159659|carp159660
37	4301698	4311954	10.257	2	carp092568|carp092570
3	14654297	14664546	10.25	2	carp034988|carp034990
18	4060876	4071121	10.246	2	carp143069|carp143070
21	12847389	12857632	10.244	2	carp149217|carp149220
33	18940618	18950861	10.244	2	carp193730|carp193732
11	3217827	3228058	10.232	3	carp129190|carp129191|carp129193
26	12090641	12100870	10.23	2	carp081189|carp081192
24	4097356	4107576	10.221	2	carp163445|carp163449
17	2251930	2262136	10.207	3	carp141185|carp141186|carp141188
35	8901994	8912199	10.206	2	carp204856|carp204858
28	6416803	6427001	10.199	2	carp008566|carp008568
28	7635479	7645672	10.194	3	carp173274|carp173275|carp173283
30	7025727	7035910	10.184	3	carp195351|carp195353|carp195354
32	5046844	5057013	10.17	5	carp205991|carp205992|carp205993|carp205994|carp205997
35	17812645	17822797	10.153	3	carp200962|carp200973|carp200994
34	18516350	18526491	10.142	2	carp158125|carp158126
40	4055443	4065578	10.136	2	carp239941|carp239942
13	15403674	15413801	10.128	2	carp245980|carp245981
35	10641960	10652084	10.125	2	carp200494|carp200511
8	3555269	3565391	10.123	2	carp100715|carp100716
26	3088312	3098426	10.115	3	carp133064|carp133065|carp133066
5	14330145	14340244	10.1	3	carp086927|carp086932|carp086933
38	20482729	20492808	10.08	2	carp213103|carp213105
50	784931	794993	10.063	2	carp249192|carp249195
48	8502921	8512978	10.058	2	carp156308|carp156314
20	3953598	3963643	10.046	2	carp146890|carp146891
5	6621680	6631718	10.039	2	carp089487|carp089488
24	641345	651382	10.038	5	carp085966|carp085965|carp085964|carp085963|carp085962
11	771379	781411	10.033	2	carp083187|carp083220
31	16728469	16738501	10.033	2	carp183538|carp183541
7	5069897	5079926	10.03	2	carp246521|carp246547
35	3273878	3283906	10.029	2	carp200919|carp201110
41	4076664	4086690	10.027	2	carp226667|carp226781
8	18358099	18368122	10.024	2	carp134459|carp134465
3	14116180	14126173	9.994	2	carp078427|carp174691
40	5564022	5574008	9.987	2	carp223363|carp223364
10	4875623	4885577	9.955	2	carp113854|carp113855
40	2810975	2820924	9.95	2	carp223012|carp223015
1	12624603	12634548	9.946	3	carp243854|carp243862|carp243885
47	14498637	14508573	9.937	3	carp243130|carp243132|carp243133
5	12296474	12306393	9.92	2	carp083984|carp083987
49	2995545	3005436	9.892	2	carp162576|carp162577
3	6329996	6339885	9.89	2	carp076213|carp076215
1	9308693	9318560	9.868	2	carp069760|carp069765
41	2147004	2156857	9.854	2	carp225346|carp225350
21	2258331	2268181	9.851	2	carp071475|carp071478
24	1202482	1212317	9.836	2	carp176622|carp176626
41	5737551	5747385	9.835	2	carp162599|carp162601
11	2531985	2541808	9.824	2	carp128995|carp128997
40	9435219	9445035	9.817	2	carp116789|carp116791
21	8956137	8965933	9.797	2	carp150582|carp150583
34	12135225	12145017	9.793	2	carp109476|carp109477
33	922895	932684	9.79	2	carp197849|carp197846
12	10487433	10497221	9.789	4	carp239299|carp239300|carp239302|carp239303
16	17257724	17267501	9.778	5	carp151785|carp151787|carp151788|carp151789|carp151790
1	1596221	1605993	9.773	4	carp017493|carp017497|carp017498|carp017499
25	722796	732566	9.771	2	carp158435|carp158454
15	4264639	4274404	9.766	2	carp132742|carp132743
35	12112496	12122258	9.763	2	carp093801|carp093805
5	3498851	3508611	9.761	2	carp062015|carp062017
44	1119513	1129271	9.759	2	carp002018|carp002023
37	7067315	7077071	9.757	2	carp130021|carp130023
47	9080509	9090257	9.749	2	carp122924|carp122925
4	5087599	5097341	9.743	4	carp205830|carp205832|carp205834|carp205835
37	9586973	9596704	9.732	11	carp210486|carp210487|carp210488|carp210489|carp210490|carp210491|carp210492|carp210493|carp210494|carp210495|carp210496
11	1907210	1916933	9.724	2	carp115307|carp115310
40	9455219	9464941	9.723	2	carp116800|carp116811
1	7089897	7099597	9.701	2	carp070334|carp070339
24	1047093	1056791	9.699	2	carp071706|carp071707
12	1713612	1723302	9.691	3	carp184969|carp184972|carp184973
3	6616285	6625963	9.679	5	carp076356|carp076357|carp076359|carp076360|carp076361
22	3007820	3017496	9.677	2	carp150894|carp150897
1	8527016	8536691	9.676	3	carp072683|carp072684|carp072685
48	20135311	20144982	9.672	3	carp125607|carp125608|carp125647
13	2749251	2758919	9.669	3	carp210810|carp210811|carp210813
40	17128471	17138131	9.661	2	carp217874|carp217875
40	5684528	5694176	9.649	3	carp223384|carp223385|carp223386
12	8542831	8552468	9.638	3	carp120650|carp120652|carp120653
14	7427764	7437396	9.633	2	carp127977|carp127978
47	12696356	12705987	9.632	2	carp063040|carp063047
39	2191987	2201599	9.613	2	carp216441|carp216437
35	1517479	1527088	9.61	3	carp244634|carp244635|carp244640
5	1468800	1478381	9.582	2	carp098686|carp098688
12	11295854	11305434	9.581	2	carp227446|carp227449
40	13245997	13255576	9.58	2	carp160538|carp160539
13	15975477	15985039	9.563	2	carp121736|carp121738
29	15084782	15094331	9.55	3	carp175261|carp175262|carp175263
49	10893331	10902865	9.535	2	carp197297|carp197298
40	16201189	16210695	9.507	2	carp060185|carp060186
16	12339258	12348743	9.486	2	carp134251|carp134257
5	3986167	3995643	9.477	3	carp163686|carp163687|carp163689
14	17485183	17494655	9.473	2	carp130479|carp130480
31	10744956	10754426	9.471	2	carp157641|carp157642
24	10363075	10372531	9.457	2	carp184733|carp184734
49	8003646	8013101	9.456	2	carp178574|carp178575
4	5537612	5547057	9.446	2	carp080920|carp080918
5	10690603	10700047	9.445	2	carp085530|carp085528
35	5025615	5035055	9.441	2	carp204334|carp204336
22	501356	510794	9.439	2	carp151600|carp151602
8	10749823	10759258	9.436	2	carp103500|carp103502
35	27114611	27124044	9.434	2	carp199543|carp199545
16	8171957	8181388	9.432	2	carp022410|carp022412
34	4642837	4652260	9.424	2	carp246450|carp246453
29	7201614	7211019	9.406	2	carp176971|carp176972
9	21885020	21894408	9.389	2	carp108383|carp108385
43	7409211	7418588	9.378	2	carp060500|carp060502
19	1495055	1504427	9.373	2	carp118144|carp118148
40	19869041	19878405	9.365	2	carp222081|carp222082
38	10844754	10854116	9.363	2	carp090712|carp090713
10	20664674	20674034	9.361	2	carp111917|carp111918
33	21366844	21376203	9.36	2	carp194096|carp194097
8	15935388	15944746	9.359	3	carp103216|carp103217|carp103230
50	7042531	7051886	9.356	2	carp096754|carp096756
13	6023695	6033034	9.34	2	carp121294|carp121292
43	12527390	12536714	9.325	2	carp230489|carp230491
5	13797047	13806363	9.317	3	carp076001|carp076021|carp076031
13	5508180	5517496	9.317	2	carp172200|carp172201
18	18989039	18998354	9.316	2	carp165272|carp165273
5	15296723	15306029	9.307	2	carp086272|carp086274
38	15665326	15674622	9.297	3	carp212155|carp212156|carp212157
10	16019842	16029135	9.294	2	carp111708|carp111709
8	16462368	16471657	9.29	2	carp104916|carp104921
47	9749035	9758323	9.289	2	carp123541|carp123545
37	8471918	8481204	9.287	2	carp210313|carp210317
24	2724397	2733672	9.276	2	carp250000|carp248981
8	4834240	4843511	9.272	2	carp213992|carp213995
8	5678730	5687995	9.266	2	carp155928|carp155932
12	7962825	7972072	9.248	2	carp192913|carp192914
13	3296577	3305818	9.242	22	carp234513|carp234514|carp234516|carp234517|carp234518|carp234519|carp234520|carp234521|carp234524|carp234525|carp234526|carp234527|carp234528|carp234529|carp234530|carp234531|carp234532|carp234533|carp234534|carp234535|carp234537|carp234539
38	13412802	13422029	9.228	2	carp093336|carp093337
29	15069251	15078476	9.226	3	carp175250|carp175251|carp175252
18	20832540	20841758	9.219	2	carp088390|carp088393
11	7310409	7319622	9.214	2	carp117075|carp117077
10	8395208	8404419	9.212	2	carp114038|carp114039
45	11279272	11288482	9.211	2	carp185859|carp185861
29	2443211	2452420	9.21	2	carp130766|carp130767
18	22172562	22181767	9.206	2	carp088683|carp088684
36	2038630	2047819	9.19	2	carp208417|carp208418
44	13044089	13053272	9.184	2	carp113389|carp113391
2	5531325	5540504	9.18	2	carp074948|carp074950
50	7623139	7632313	9.175	2	carp165431|carp165433
45	293061	302234	9.174	2	carp240657|carp240679
9	16312374	16321536	9.163	2	carp107362|carp107366
4	3292623	3301783	9.161	2	carp080643|carp080645
5	17330102	17339248	9.147	2	carp089970|carp089972
3	14724286	14733428	9.143	2	carp034999|carp035000
19	5913009	5922148	9.14	2	carp144596|carp144598
25	6373668	6382798	9.131	2	carp158903|carp158905
17	6482843	6491956	9.114	2	carp158008|carp158009
32	11397106	11406218	9.113	2	carp104529|carp104530
9	3749532	3758628	9.097	6	carp109234|carp109235|carp109236|carp109239|carp109240|carp109241
31	19849728	19858824	9.097	2	carp184498|carp184499
18	1146824	1155902	9.079	2	carp142697|carp142699
32	20661949	20671026	9.078	2	carp189680|carp189681
14	11331803	11340876	9.074	2	carp128856|carp128853
39	2153343	2162407	9.065	3	carp216465|carp216462|carp216458
27	15779197	15788257	9.061	2	carp167499|carp224455
11	14197328	14206381	9.054	2	carp116497|carp116498
42	4274946	4283993	9.048	2	carp230055|carp230057
16	2693321	2702351	9.031	2	carp227315|carp227317
30	408268	417284	9.017	2	carp180032|carp180033
42	147723	156725	9.003	2	carp213350|carp213353
11	3569987	3578977	8.991	3	carp092107|carp092108|carp092109
29	2905579	2914567	8.989	2	carp130863|carp130866
10	1944730	1953695	8.966	2	carp002980|carp002984
4	2464510	2473469	8.96	2	carp083510|carp083508
36	1276895	1285849	8.955	2	carp172304|carp172328
41	10342168	10351120	8.953	5	carp226219|carp226220|carp226222|carp226223|carp226224
2	11805826	11814774	8.949	2	carp209116|carp209118
33	16231783	16240723	8.941	2	carp144798|carp144801
39	2141594	2150534	8.941	2	carp216469|carp216468
45	6243133	6252057	8.925	2	carp085012|carp085015
28	21596828	21605732	8.905	2	carp172394|carp172395
42	1695751	1704653	8.903	3	carp099526|carp099527|carp099530
13	5740096	5748995	8.9	2	carp121258|carp121254
43	13453963	13462861	8.899	2	carp030795|carp030801
45	10239989	10248878	8.89	2	carp185666|carp185668
8	7783908	7792788	8.881	2	carp102115|carp102116
10	11956833	11965694	8.862	2	carp174818|carp174820
30	11363685	11372542	8.858	2	carp180838|carp180840
31	19837372	19846223	8.852	2	carp184493|carp184497
11	15492384	15501215	8.832	2	carp231949|carp231951
10	5854787	5863611	8.825	2	carp113028|carp113029
6	11720333	11729152	8.82	2	carp113361|carp113362
9	3100814	3109630	8.817	2	carp109138|carp109139
9	3961604	3970418	8.815	3	carp109278|carp109279|carp109281
39	4540503	4549315	8.813	2	carp088811|carp088812
43	12213790	12222602	8.813	2	carp230406|carp230407
1	14028497	14037307	8.811	2	carp071800|carp071804
8	13166959	13175755	8.797	2	carp104097|carp104099
32	18887854	18896648	8.795	3	carp189233|carp189234|carp189236
39	3692944	3701738	8.795	3	carp217158|carp217159|carp217160
45	12116872	12125665	8.794	2	carp237223|carp237271
13	12449724	12458512	8.789	2	carp122367|carp122368
30	5525940	5534712	8.773	3	carp179868|carp179869|carp179870
5	14684973	14693742	8.77	2	carp086975|carp086976
36	17622481	17631249	8.769	3	carp230845|carp230847|carp230848
7	2827734	2836500	8.767	2	carp098080|carp098134
5	16845061	16853826	8.766	2	carp087259|carp087260
35	6801533	6810288	8.756	2	carp130222|carp130225
28	12411713	12420466	8.754	2	carp246485|carp246491
22	4817703	4826451	8.749	2	carp152280|carp152282
24	1015589	1024337	8.749	2	carp071693|carp071696
44	5889062	5897806	8.745	2	carp186376|carp186378
36	10532829	10541560	8.732	2	carp206319|carp206320
10	10004398	10013119	8.722	3	carp114410|carp114411|carp114414
14	3704408	3713127	8.72	3	carp126819|carp126834|carp126852
43	3542219	3550927	8.709	2	carp202342|carp202345
48	21377789	21386488	8.7	2	carp126206|carp126210
35	832821	841512	8.692	2	carp059108|carp059109
10	13976524	13985204	8.681	4	carp069441|carp069442|carp069446|carp069447
35	9703667	9712347	8.681	2	carp205031|carp205033
34	6994846	7003520	8.675	2	carp221423|carp221426
20	12964859	12973531	8.673	2	carp145891|carp145896
26	9878916	9887583	8.668	2	carp021525|carp021536
38	17124863	17133526	8.664	2	carp212641|carp212642
22	2143715	2152375	8.661	2	carp152551|carp152552
48	14051030	14059678	8.649	2	carp189166|carp189170
29	8692884	8701512	8.629	2	carp177380|carp177378
11	5213403	5222026	8.624	2	carp115193|carp115197
13	16438959	16447582	8.624	2	carp123695|carp123696
27	9925367	9933982	8.616	2	carp165860|carp165862
13	19329637	19338251	8.615	2	carp124282|carp124287
9	14992255	15000864	8.61	2	carp107045|carp107046
6	14570844	14579438	8.595	2	carp090934|carp090935
41	2178526	2187114	8.589	2	carp225368|carp225376
16	12278720	12287298	8.579	3	carp134228|carp134229|carp134231
36	4672702	4681278	8.577	2	carp100083|carp100085
31	19927229	19935801	8.573	2	carp184520|carp184525
44	2353812	2362372	8.561	2	carp015680|carp015681
50	5497159	5505712	8.554	2	carp154899|carp154900
36	45572	54124	8.553	2	carp208499|carp208627
29	9823501	9832051	8.551	2	carp161796|carp161826
29	1335493	1344042	8.55	2	carp157749|carp157753
8	6614064	6622610	8.547	2	carp097587|carp097590
6	4663967	4672503	8.537	2	carp223986|carp223987
23	2864407	2872940	8.534	3	carp154176|carp154181|carp154183
16	1470849	1479381	8.533	2	carp080294|carp080296
17	14783494	14792019	8.526	2	carp139469|carp139474
42	11166892	11175412	8.521	2	carp228405|carp228406
17	15709464	15717981	8.518	3	carp078364|carp078369|carp078370
49	1185596	1194113	8.518	3	carp248916|carp246568|carp246583
5	17137479	17145995	8.517	3	carp087611|carp087613|carp087614
50	255713	264217	8.505	3	carp120859|carp120861|carp120862
16	14443085	14451583	8.499	2	carp135417|carp135420
39	8765047	8773537	8.491	2	carp216836|carp216838
15	6896943	6905432	8.49	2	carp227954|carp227956
32	21312033	21320515	8.483	2	carp185060|carp185061
2	742919	751388	8.47	2	carp074927|carp074947
26	873688	882153	8.466	2	carp161456|carp161470
27	6339192	6347657	8.466	2	carp247189|carp247190
41	5158541	5167003	8.463	2	carp226806|carp226808
28	18015771	18024229	8.459	2	carp170964|carp170965
16	18050302	18058754	8.453	2	carp165163|carp165172
35	14489429	14497871	8.443	2	carp176790|carp176791
40	12272721	12281160	8.44	2	carp233686|carp233688
10	8284549	8292967	8.419	3	carp114028|carp114029|carp114030
10	17201680	17210098	8.419	3	carp083441|carp083442|carp083444
27	514709	523124	8.416	2	carp107227|carp107228
6	6309863	6318275	8.413	2	carp093545|carp093546
10	13919387	13927781	8.395	2	carp069401|carp069403
28	13029233	13037623	8.391	2	carp110027|carp110029
16	10154146	10162535	8.39	2	carp152160|carp152175
33	2419033	2427420	8.388	2	carp194790|carp194791
35	4454770	4463148	8.379	2	carp201481|carp201483
32	5598843	5607205	8.363	2	carp191416|carp191418
21	48500	56861	8.362	3	carp149842|carp149951|carp150007
49	6643793	6652151	8.359	3	carp248601|carp248602|carp248603
3	7745168	7753520	8.353	2	carp243387|carp243389
26	1835174	1843525	8.352	3	carp190119|carp190120|carp190122
43	10947737	10956082	8.346	2	carp247020|carp247021
26	9390548	9398885	8.338	2	carp131543|carp131546
16	19386029	19394362	8.334	2	carp238251|carp238254
38	11947338	11955666	8.329	2	carp081122|carp081123
13	6331112	6339433	8.322	3	carp121580|carp121581|carp121585
21	11194083	11202403	8.321	2	carp203595|carp203605
7	8931515	8939834	8.32	2	carp098113|carp098120
28	11985227	11993526	8.3	2	carp192098|carp192114
32	209017	217314	8.298	2	carp224194|carp224196
12	1097591	1105880	8.29	2	carp005900|carp005901
40	19823319	19831599	8.281	2	carp222072|carp222075
1	6977816	6986094	8.279	2	carp070316|carp070318
48	18317861	18326121	8.261	2	carp245017|carp245018
50	4033901	4042161	8.261	2	carp201720|carp201721
12	10945581	10953839	8.259	6	carp091486|carp091487|carp091489|carp091490|carp091491|carp091492
11	6300351	6308601	8.251	4	carp114739|carp114740|carp114742|carp114744
33	18514289	18522533	8.245	2	carp016288|carp016292
11	6162218	6170454	8.237	3	carp114703|carp114707|carp114708
4	7146604	7154836	8.233	2	carp087520|carp087553
39	2962961	2971179	8.219	3	carp217026|carp217027|carp217028
9	13760512	13768726	8.215	2	carp192213|carp192216
9	18824991	18833195	8.205	2	carp108121|carp108123
10	427083	435286	8.204	2	carp113963|carp113952
12	5593015	5601213	8.199	3	carp120007|carp120008|carp120009
20	11593359	11601552	8.194	2	carp145758|carp145760
42	10542455	10550639	8.185	2	carp090494|carp090499
6	8674873	8683055	8.183	2	carp084098|carp084100
16	7009925	7018102	8.178	2	carp133693|carp133694
13	6285058	6293215	8.158	2	carp121563|carp121565
45	2945332	2953478	8.147	2	carp236505|carp236511
11	784779	792922	8.144	2	carp083224|carp083238
41	1455043	1463185	8.143	2	carp065292|carp065294
20	13841074	13849215	8.142	2	carp146770|carp146771
8	6882314	6890453	8.14	2	carp101892|carp101893
18	7015681	7023819	8.139	2	carp140941|carp140942
14	17765254	17773389	8.136	2	carp130567|carp130568
33	1123414	1131539	8.126	2	carp197933|carp197931
48	21133736	21141860	8.125	3	carp126160|carp126161|carp126163
16	9831654	9839771	8.118	2	carp133973|carp133969
38	20570569	20578681	8.113	2	carp213125|carp213128
39	15525592	15533697	8.106	3	carp205200|carp205204|carp205205
38	19083239	19091343	8.105	2	carp212778|carp212780
41	10423335	10431438	8.104	2	carp226404|carp226406
40	4568728	4576823	8.096	3	carp219169|carp219197|carp219200
8	18071661	18079754	8.094	2	carp100176|carp100175
30	12587732	12595823	8.092	2	carp177759|carp177760
40	16297005	16305088	8.084	2	carp060202|carp060207
31	11938227	11946303	8.077	2	carp024161|carp024162
17	13335100	13343173	8.074	2	carp158802|carp158807
34	17532314	17540384	8.071	2	carp088941|carp088942
36	13981180	13989233	8.054	2	carp206859|carp206861
45	7265545	7273586	8.042	2	carp239254|carp239255
11	8888009	8896048	8.04	2	carp167694|carp167696
5	8123867	8131905	8.039	2	carp085126|carp085127
16	19805033	19813047	8.015	3	carp225225|carp225226|carp225229
31	1202154	1210167	8.014	3	carp235153|carp235154|carp235155
23	17777077	17785086	8.01	3	carp154113|carp154138|carp154140
40	6706333	6714342	8.01	2	carp140292|carp140293
32	24035858	24043858	8.001	5	carp132320|carp132322|carp132324|carp132325|carp132327
37	8296509	8304503	7.995	2	carp210245|carp210247
43	5617111	5625099	7.989	3	carp138608|carp138609|carp138611
3	16292209	16300166	7.958	2	carp021482|carp021483
8	10312366	10320311	7.946	3	carp103373|carp103378|carp103379
40	9564673	9572613	7.941	3	carp116863|carp116864|carp116869
18	147283	155221	7.939	2	carp141013|carp141025
3	13345907	13353843	7.937	2	carp249568|carp249569
46	4486100	4494033	7.934	2	carp240326|carp240327
38	142279	150211	7.933	2	carp214782|carp214780
46	7195495	7203418	7.924	2	carp240821|carp240823
35	13499652	13507565	7.914	2	carp025712|carp025714
38	15914604	15922508	7.905	2	carp212235|carp212236
39	12245199	12253097	7.899	2	carp112202|carp112214
16	11717916	11725809	7.894	2	carp135290|carp135293
23	8008177	8016065	7.889	2	carp026240|carp026242
48	965398	973281	7.884	2	carp200964|carp200968
23	8532628	8540506	7.879	2	carp155194|carp155197
5	9497066	9504935	7.87	3	carp219225|carp219226|carp219227
39	1334314	1342172	7.859	2	carp181495|carp181498
37	4430049	4437899	7.851	2	carp163913|carp163915
28	8724131	8731979	7.849	2	carp173693|carp173695
32	6951796	6959630	7.835	2	carp191656|carp191658
17	14304800	14312633	7.834	2	carp144131|carp144132
32	23459582	23467408	7.827	2	carp190004|carp190005
32	20522794	20530610	7.817	2	carp189631|carp189633
23	18160208	18168017	7.81	2	carp153760|carp153761
28	9955265	9963073	7.809	2	carp173510|carp173512
18	18867529	18875331	7.803	2	carp142189|carp142194
6	10723861	10731658	7.798	2	carp079978|carp079980
36	2400124	2407903	7.78	3	carp208467|carp208470|carp208471
42	4128606	4136382	7.777	3	carp230005|carp230007|carp230008
13	13714206	13721975	7.77	2	carp137787|carp137788
31	16518836	16526605	7.77	2	carp013391|carp013393
9	13220074	13227840	7.767	2	carp106774|carp106775
29	12570713	12578479	7.767	3	carp221648|carp221651|carp221654
49	7575641	7583407	7.767	3	carp180217|carp180218|carp180220
2	8419196	8426953	7.758	2	carp123946|carp123947
43	1737391	1745139	7.749	2	carp230673|carp230683
17	6132694	6140441	7.748	4	carp135784|carp135785|carp135786|carp135788
29	3392118	3399852	7.735	2	carp130996|carp130998
38	11315860	11323590	7.731	6	carp003990|carp003991|carp003993|carp003995|carp003996|carp003998
44	5899702	5907431	7.73	3	carp186379|carp186380|carp186381
40	21926417	21934143	7.727	2	carp131646|carp131647
28	3288231	3295956	7.726	5	carp173017|carp173016|carp173015|carp173012|carp173011
47	3605521	3613246	7.726	2	carp169619|carp169621
41	1745950	1753672	7.723	5	carp085250|carp085251|carp085252|carp085253|carp085254
4	3118513	3126231	7.719	2	carp232058|carp232059
7	5570777	5578495	7.719	2	carp225929|carp225954
41	2648834	2656552	7.719	2	carp225503|carp225504
14	3220609	3228321	7.713	2	carp131223|carp131224
33	1460451	1468155	7.705	7	carp195020|carp195023|carp195027|carp195029|carp195030|carp195031|carp195032
5	11381468	11389170	7.703	2	carp085656|carp085660
23	14060734	14068433	7.7	2	carp025273|carp025274
39	4167463	4175148	7.686	3	carp088775|carp088778|carp088779
14	215906	223588	7.683	2	carp128248|carp128413
9	17363806	17371486	7.681	3	carp107681|carp107683|carp107684
14	345694	353373	7.68	3	carp130532|carp130604|carp130628
42	7225385	7233059	7.675	3	carp202013|carp202017|carp202034
45	11184129	11191792	7.664	2	carp185837|carp185839
48	15184311	15191972	7.662	3	carp244582|carp244583|carp244584
43	6475954	6483614	7.661	4	carp232238|carp232239|carp232240|carp232242
30	10152328	10159987	7.66	3	carp178049|carp178051|carp178052
28	21616768	21624422	7.655	2	carp172409|carp172412
17	8284228	8291875	7.648	3	carp136846|carp136851|carp136853
32	5739383	5747030	7.648	8	carp191456|carp191457|carp191458|carp191459|carp191461|carp191464|carp191465|carp191466
28	11515725	11523365	7.641	2	carp181020|carp181024
30	18132819	18140458	7.64	2	carp179340|carp179341
16	14311381	14319012	7.632	2	carp135406|carp135407
42	5930092	5937720	7.629	3	carp228638|carp228639|carp228640
31	7658586	7666213	7.628	2	carp181447|carp181449
31	24367804	24375417	7.614	3	carp182206|carp182207|carp182212
9	5931032	5938633	7.602	4	carp113158|carp113164|carp113166|carp113167
43	7665457	7673053	7.597	3	carp060556|carp060557|carp060559
21	7414222	7421796	7.575	2	carp208706|carp208708
2	1141651	1149223	7.573	2	carp074157|carp074160
26	9760066	9767633	7.568	2	carp021648|carp021332
47	1630613	1638180	7.568	2	carp242859|carp242860
11	16839108	16846673	7.566	11	carp248336|carp248337|carp248338|carp248339|carp248340|carp248341|carp248342|carp248343|carp248345|carp248346|carp248347
33	12068578	12076139	7.562	3	carp159287|carp159290|carp159291
2	14056333	14063884	7.552	2	carp073443|carp073447
9	6551451	6559001	7.551	3	carp109744|carp109746|carp109747
28	2799692	2807235	7.544	3	carp171737|carp171709|carp171707
38	15768824	15776363	7.54	2	carp212193|carp212194
48	11192878	11200416	7.539	2	carp015763|carp015772
8	8664473	8672007	7.535	2	carp197607|carp197605
39	7731066	7738587	7.522	5	carp216881|carp216885|carp216886|carp216887|carp216888
36	5658743	5666259	7.517	2	carp209026|carp209028
47	5430553	5438068	7.516	2	carp246667|carp246669
38	2136288	2143799	7.512	2	carp012060|carp012062
14	14213730	14221240	7.511	4	carp179248|carp179249|carp179250|carp179253
10	5841676	5849185	7.51	2	carp113020|carp113022
32	16137384	16144889	7.506	3	carp168344|carp168346|carp168347
24	8591858	8599355	7.498	2	carp152793|carp152795
35	22828780	22836270	7.491	2	carp146021|carp146022
22	7210372	7217859	7.488	2	carp115941|carp115943
35	14611868	14619350	7.483	2	carp201079|carp201085
11	1687908	1695389	7.482	2	carp115290|carp115291
38	25594744	25602220	7.477	2	carp214111|carp214112
1	1491291	1498759	7.469	2	carp017473|carp017475
10	17640432	17647884	7.453	2	carp083671|carp083673
16	7601912	7609357	7.446	2	carp022295|carp022296
18	3246763	3254202	7.44	2	carp006448|carp006449
30	4043274	4050713	7.44	2	carp156640|carp156641
8	11775959	11783388	7.43	2	carp102562|carp102565
16	10363691	10371120	7.43	2	carp162101|carp162109
13	7208774	7216188	7.415	3	carp127584|carp127585|carp127586
32	11242875	11250289	7.415	2	carp104492|carp104494
33	11408645	11416046	7.402	2	carp192668|carp192670
39	1705308	1712693	7.386	3	carp181557|carp181558|carp181562
3	19337835	19345213	7.379	2	carp071896|carp071897
47	4820946	4828320	7.375	2	carp243597|carp243598
49	9164189	9171556	7.368	4	carp247896|carp247898|carp247900|carp247901
38	4904540	4911904	7.365	2	carp211819|carp211828
42	5561275	5568638	7.364	3	carp188692|carp188693|carp188694
42	4148650	4156004	7.355	4	carp230019|carp230020|carp230021|carp230022
42	4980608	4987960	7.353	2	carp195672|carp195707
48	12043936	12051280	7.345	2	carp015935|carp015938
13	20452054	20459385	7.332	2	carp124409|carp124410
12	4794051	4801368	7.318	3	carp120516|carp120518|carp120519
1	3882907	3890220	7.314	2	carp103304|carp103306
15	2582986	2590294	7.309	2	carp088117|carp088118
18	1197101	1204397	7.297	4	carp142707|carp142708|carp142709|carp142710
28	19070450	19077746	7.297	2	carp150510|carp150512
16	19155405	19162695	7.291	2	carp238192|carp238193
39	7150146	7157426	7.281	2	carp216069|carp216070
45	9870248	9877527	7.28	2	carp238341|carp238344
37	6394005	6401278	7.274	2	carp231817|carp231816
39	15615307	15622577	7.271	2	carp205228|carp205232
23	6810880	6818146	7.267	2	carp219356|carp219367
40	4173903	4181149	7.247	2	carp218455|carp218471
3	12936332	12943574	7.243	2	carp077641|carp077640
36	19755309	19762550	7.242	3	carp207665|carp207666|carp207667
23	2923868	2931106	7.239	2	carp154196|carp154199
40	5183971	5191203	7.233	2	carp196434|carp196435
45	11890750	11897981	7.232	2	carp237132|carp237133
34	5418899	5426109	7.211	2	carp112420|carp112422
11	4276173	4283374	7.202	2	carp141977|carp141978
35	6236405	6243606	7.202	2	carp204594|carp204595
23	13995872	14003067	7.196	3	carp025258|carp025259|carp025262
41	14207878	14215073	7.196	2	carp005304|carp005310
44	1458467	1465657	7.191	2	carp234263|carp234265
11	3580075	3587255	7.181	2	carp092113|carp092114
18	6228539	6235719	7.181	2	carp143922|carp143924
33	8684017	8691195	7.179	2	carp099044|carp099045
8	15442961	15450136	7.176	3	carp103828|carp103829|carp103830
4	2238212	2245381	7.17	2	carp083157|carp083158
31	14465457	14472626	7.17	2	carp136911|carp136929
33	2863820	2870989	7.17	3	carp194450|carp194452|carp194453
11	1458239	1465407	7.169	5	carp086634|carp086637|carp086638|carp086639|carp086641
34	10622132	10629299	7.168	2	carp196763|carp196764
26	14349926	14357091	7.166	2	carp161046|carp161060
5	6149366	6156522	7.157	2	carp084925|carp084923
31	12481562	12488716	7.155	2	carp182959|carp182960
38	3221216	3228355	7.14	2	carp130307|carp130310
16	18183149	18190282	7.134	3	carp100161|carp100163|carp100168
38	17519811	17526922	7.112	2	carp237362|carp237367
6	11917194	11924301	7.108	2	carp113492|carp113493
28	1837507	1844600	7.094	2	carp170104|carp170078
6	3888812	3895903	7.092	2	carp127361|carp127386
38	23027291	23034381	7.091	2	carp138898|carp138901
50	2272494	2279582	7.089	2	carp249035|carp249036
16	635586	642673	7.088	2	carp080150|carp080153
46	7173210	7180297	7.088	2	carp240813|carp240814
29	16073889	16080969	7.081	3	carp175685|carp175686|carp175689
1	9754291	9761353	7.063	3	carp007063|carp007064|carp007065
8	19526940	19534000	7.061	2	carp004336|carp004337
28	10166334	10173377	7.044	2	carp173558|carp173559
24	3756965	3763986	7.022	9	carp072228|carp072229|carp072232|carp072233|carp072235|carp072236|carp072237|carp072238|carp072240
3	1953416	1960434	7.019	2	carp125423|carp125421
10	6914099	6921112	7.014	3	carp110599|carp110600|carp110602
19	4851546	4858559	7.014	3	carp144693|carp144694|carp144695
26	3491640	3498650	7.011	2	carp162834|carp162835
32	24653148	24660158	7.011	2	carp190328|carp190330
3	2015074	2022078	7.005	2	carp125454|carp125452
33	1951762	1958762	7.001	2	carp148567|carp148570
10	21614627	21621622	6.996	2	carp112542|carp112543
13	10642551	10649543	6.993	2	carp243045|carp243047
33	21563520	21570509	6.99	3	carp194130|carp194131|carp194133
36	16987805	16994794	6.99	3	carp096520|carp096521|carp096522
43	8565138	8572114	6.977	2	carp076742|carp076745
17	15279157	15286130	6.974	2	carp139386|carp139387
35	19665160	19672121	6.962	2	carp201575|carp201576
47	15454459	15461418	6.96	2	carp243527|carp243541
3	392376	399324	6.949	2	carp080035|carp080058
43	11343046	11349985	6.94	3	carp143116|carp143117|carp143121
33	2108475	2115413	6.939	2	carp194727|carp194729
39	4718690	4725627	6.938	2	carp088854|carp088855
18	15211712	15218643	6.932	2	carp209493|carp209495
3	731593	738523	6.931	2	carp080632|carp080650
49	9416277	9423205	6.929	2	carp202119|carp202122
48	8415734	8422661	6.928	2	carp156288|carp156289
30	16427274	16434200	6.927	2	carp178795|carp178797
1	8729119	8736039	6.921	2	carp072751|carp072752
29	3989947	3996865	6.919	4	carp131132|carp131134|carp131135|carp131136
38	15838862	15845765	6.904	3	carp212205|carp212206|carp212207
48	14874927	14881820	6.894	2	carp244534|carp244538
31	7387978	7394870	6.893	2	carp181371|carp181373
1	12678582	12685467	6.886	2	carp243980|carp243997
16	8670268	8677153	6.886	2	carp022205|carp022206
38	14486554	14493438	6.885	3	carp211971|carp211970|carp211969
38	22428051	22434928	6.878	2	carp070094|carp070096
13	20973044	20979917	6.874	2	carp103843|carp103845
30	6384328	6391194	6.867	2	carp173065|carp173067
16	14516602	14523461	6.86	2	carp135430|carp135431
18	15933940	15940799	6.86	2	carp141703|carp141704
47	13747286	13754121	6.836	2	carp242129|carp242132
37	6986345	6993179	6.835	5	carp129997|carp129999|carp130000|carp130001|carp130004
11	17385737	17392564	6.828	2	carp116092|carp116093
8	12537605	12544431	6.827	2	carp103727|carp103729
30	7749726	7756552	6.827	2	carp149125|carp149126
13	2014649	2021468	6.82	2	carp125044|carp125045
44	4108927	4115741	6.815	2	carp093935|carp093937
22	4198230	4205042	6.813	2	carp152416|carp152417
28	22066885	22073690	6.806	2	carp172497|carp172500
12	1685368	1692171	6.804	2	carp184959|carp184962
48	19550266	19557069	6.804	2	carp101316|carp101318
48	3422892	3429687	6.796	2	carp245345|carp245347
16	19235659	19242451	6.793	3	carp238218|carp238219|carp238220
5	17453180	17459969	6.79	2	carp089988|carp089989
9	15925158	15931942	6.785	2	carp107555|carp107556
9	769872	776650	6.779	2	carp109515|carp109520
10	13959516	13966287	6.772	2	carp069436|carp069438
13	4096343	4103113	6.771	4	carp013030|carp013031|carp013035|carp013045
32	7205881	7212651	6.771	3	carp167745|carp167746|carp167751
22	3928313	3935078	6.766	2	carp152006|carp152007
28	18368051	18374813	6.763	2	carp171049|carp171050
12	2640597	2647346	6.75	2	carp120083|carp120084
44	13935563	13942312	6.75	2	carp196976|carp196978
39	9669206	9675954	6.749	2	carp217419|carp217423
26	1744005	1750743	6.739	2	carp050309|carp050312
26	2786202	2792939	6.738	2	carp161888|carp161890
14	7633953	7640684	6.732	3	carp128003|carp128004|carp128005
18	2930505	2937234	6.73	2	carp147068|carp147071
5	13410923	13417649	6.727	2	carp086622|carp086620
44	14623856	14630580	6.725	2	carp197130|carp197133
31	22329649	22336369	6.721	3	carp185465|carp185466|carp185467
2	13518049	13524761	6.713	2	carp073252|carp073253
43	11756487	11763198	6.712	2	carp143252|carp143253
6	18700538	18707247	6.71	2	carp096305|carp090862
23	10152326	10159027	6.702	2	carp180369|carp180372
14	10205136	10211833	6.698	2	carp181138|carp181139
5	17075531	17082221	6.691	3	carp087589|carp087593|carp087595
18	20914509	20921197	6.689	2	carp088415|carp088416
49	4402692	4409379	6.688	2	carp247890|carp247903
16	10372954	10379639	6.686	2	carp162110|carp162113
5	16246642	16253324	6.683	2	carp102782|carp102783
5	9308158	9314834	6.677	2	carp219134|carp219139
50	5736019	5742683	6.665	2	carp017760|carp017792
18	13984869	13991530	6.662	2	carp141132|carp141133
35	10153453	10160114	6.662	2	carp085350|carp085351
15	521962	528613	6.652	2	carp132170|carp132171
16	5497176	5503827	6.652	2	carp133466|carp133469
45	15732900	15739547	6.648	2	carp235640|carp235642
49	3538288	3544933	6.646	3	carp105283|carp105284|carp105285
38	2278365	2285008	6.644	2	carp012098|carp012100
31	14008922	14015561	6.64	2	carp140700|carp140704
25	3508671	3515308	6.638	2	carp159772|carp159771
47	13050303	13056930	6.628	2	carp024224|carp024225
43	3570571	3577191	6.621	2	carp202356|carp202360
35	22226042	22232657	6.616	2	carp011210|carp011211
23	13486271	13492872	6.602	2	carp083303|carp083304
29	11527200	11533800	6.601	2	carp227979|carp227981
42	5268972	5275572	6.601	2	carp227802|carp227817
12	9248927	9255524	6.598	2	carp010514|carp010515
14	10075780	10082374	6.595	2	carp181104|carp181106
50	6161329	6167920	6.592	2	carp134679|carp134680
2	9189060	9195650	6.591	2	carp121040|carp121042
28	16130169	16136751	6.583	2	carp137252|carp137255
6	15468970	15475546	6.577	2	carp160806|carp160807
23	3030395	3036969	6.575	2	carp154233|carp154236
3	7355776	7362343	6.568	2	carp076462|carp076463
26	6507822	6514383	6.562	2	carp158354|carp158355
44	9821838	9828384	6.547	2	carp179402|carp179403
38	15090740	15097281	6.542	2	carp214609|carp214615
9	1356211	1362751	6.541	6	carp106203|carp106207|carp106208|carp106209|carp106210|carp106211
34	14389583	14396123	6.541	10	carp093293|carp093295|carp093296|carp093298|carp093300|carp093301|carp093302|carp093303|carp093305|carp093306
10	12166172	12172711	6.54	3	carp174854|carp174855|carp174857
5	20140007	20146544	6.538	2	carp168867|carp168878
48	10779032	10785564	6.533	2	carp246048|carp246050
31	22811382	22817913	6.532	2	carp246518|carp246519
35	26632892	26639422	6.531	2	carp075906|carp075908
24	8319728	8326257	6.53	2	carp152724|carp152727
48	9578279	9584805	6.527	2	carp246206|carp246211
12	7576347	7582871	6.525	2	carp095107|carp095109
40	20127426	20133948	6.523	2	carp222186|carp222191
17	14765856	14772374	6.519	2	carp139461|carp139463
32	24917300	24923818	6.519	2	carp190350|carp190351
43	2531813	2538331	6.519	2	carp231245|carp231247
44	15375607	15382125	6.519	2	carp233631|carp233632
27	9864517	9871032	6.516	2	carp165839|carp165840
35	10248316	10254827	6.512	2	carp085372|carp085377
40	12751032	12757542	6.511	5	carp160446|carp160447|carp160450|carp160451|carp160453
36	10667341	10673842	6.502	2	carp206343|carp206345
2	13332697	13339186	6.49	2	carp131373|carp131376
45	7325648	7332134	6.487	2	carp239262|carp239263
11	6970482	6976961	6.48	2	carp213796|carp213797
3	20120491	20126969	6.479	2	carp072001|carp072004
42	10205737	10212215	6.479	2	carp022502|carp022503
49	2742769	2749246	6.478	2	carp162464|carp162468
9	11129840	11136314	6.475	3	carp106583|carp106584|carp106585
33	1809268	1815740	6.473	2	carp148521|carp148522
45	6353087	6359559	6.473	3	carp236641|carp236642|carp236643
11	10953044	10959506	6.463	2	carp064752|carp064759
48	14390396	14396856	6.461	2	carp142997|carp143001
10	1622135	1628588	6.454	2	carp238536|carp238537
40	14329790	14336241	6.452	2	carp000098|carp000096
49	2199812	2206262	6.451	4	carp090188|carp090187|carp090186|carp090185
44	14512289	14518735	6.447	2	carp197106|carp197107
46	5506357	5512798	6.442	2	carp240492|carp240494
30	3694195	3700632	6.438	2	carp179623|carp179624
41	9605744	9612178	6.435	2	carp126689|carp126691
46	61341	67775	6.435	2	carp128870|carp128879
15	4133094	4139524	6.431	2	carp132720|carp132721
8	12780381	12786809	6.429	2	carp104024|carp104026
17	2154676	2161102	6.427	2	carp141171|carp141172
22	8345224	8351646	6.423	2	carp176508|carp176510
27	5163100	5169518	6.419	2	carp163593|carp163594
37	9578161	9584578	6.418	2	carp210473|carp210474
11	18154361	18160776	6.416	2	carp118331|carp118332
2	17216781	17223195	6.415	2	carp074321|carp074322
45	3786422	3792836	6.415	2	carp247409|carp247410
13	8144910	8151319	6.41	2	carp203526|carp203530
32	17949183	17955592	6.41	4	carp026455|carp026456|carp026457|carp026458
16	4709611	4716019	6.409	3	carp066867|carp066868|carp066869
33	10067944	10074352	6.409	2	carp192810|carp192812
13	20040628	20047035	6.408	2	carp039245|carp039246
8	109111	115517	6.407	2	carp101047|carp101069
33	17347054	17353457	6.404	2	carp016376|carp016377
10	7158425	7164820	6.396	2	carp085327|carp085328
3	17383519	17389906	6.388	2	carp182340|carp182343
45	865348	871731	6.384	2	carp237128|carp237143
35	10553484	10559865	6.382	2	carp200467|carp200493
22	6472063	6478441	6.379	2	carp152170|carp152178
23	13534418	13540786	6.369	2	carp083322|carp083324
1	12958135	12964502	6.368	2	carp125851|carp125854
12	3420956	3427323	6.368	2	carp120231|carp120237
35	8742290	8748646	6.357	2	carp200799|carp200796
18	10865876	10872231	6.356	2	carp140969|carp140971
34	12695278	12701625	6.348	3	carp198866|carp198867|carp198871
5	12699490	12705836	6.347	3	carp087345|carp087346|carp087347
41	6772180	6778522	6.343	2	carp224691|carp224695
6	2357679	2364016	6.338	2	carp125081|carp125084
8	120603	126932	6.33	2	carp101080|carp101095
33	1928450	1934779	6.33	2	carp148561|carp148562
3	14589391	14595718	6.328	2	carp174801|carp174803
28	15797377	15803704	6.328	2	carp137179|carp137182
49	5056415	5062742	6.328	2	carp065560|carp065561
13	13767175	13773489	6.315	2	carp137792|carp137794
36	11228423	11234735	6.313	3	carp132954|carp132966|carp132967
40	9467174	9473485	6.312	2	carp116812|carp116814
36	7829628	7835934	6.307	2	carp209302|carp209304
6	16050895	16057200	6.306	2	carp101149|carp101155
44	2209285	2215585	6.301	2	carp015647|carp015648
49	6489326	6495608	6.283	2	carp248566|carp248567
27	8073342	8079623	6.282	2	carp013312|carp013315
37	201631	207908	6.278	2	carp082131|carp082133
44	1220104	1226380	6.277	3	carp002047|carp002049|carp002050
36	17586841	17593113	6.273	2	carp230837|carp230838
43	8647467	8653736	6.27	2	carp076776|carp076777
15	5423027	5429292	6.266	3	carp132787|carp132789|carp132790
16	1479739	1486000	6.262	2	carp080298|carp080300
26	13552179	13558435	6.257	5	carp195576|carp195577|carp195578|carp195580|carp195581
9	15405009	15411261	6.253	2	carp101852|carp101853
48	4283309	4289555	6.247	2	carp245460|carp245462
1	2244720	2250964	6.245	2	carp017598|carp017601
10	17192912	17199151	6.24	3	carp083435|carp083436|carp083437
31	11101218	11107457	6.24	2	carp024256|carp024259
11	16705523	16711757	6.235	4	carp248242|carp248244|carp248245|carp248247
24	10115499	10121729	6.231	2	carp184644|carp184645
35	16512977	16519205	6.229	2	carp157552|carp157553
43	5462177	5468399	6.223	2	carp070692|carp070702
1	880669	886887	6.219	2	carp077812|carp077811
45	1880554	1886763	6.21	2	carp235569|carp235575
28	22144275	22150482	6.208	2	carp172511|carp172512
33	7938102	7944309	6.208	3	carp192581|carp192582|carp192585
48	5327580	5333785	6.206	2	carp105317|carp105319
12	8757826	8764019	6.194	2	carp117515|carp117516
5	12743648	12749838	6.191	2	carp087353|carp087355
32	15031242	15037431	6.19	2	carp182741|carp182742
32	4841961	4848142	6.182	2	carp158234|carp158236
27	13488127	13494304	6.178	3	carp167316|carp167317|carp167318
3	6867928	6874103	6.176	3	carp076410|carp076413|carp076414
48	11204162	11210337	6.176	2	carp015774|carp015775
3	17246929	17253103	6.175	3	carp182009|carp182013|carp182017
5	20127026	20133200	6.175	2	carp168837|carp168850
6	13348458	13354629	6.172	2	carp091252|carp091254
31	11622790	11628951	6.162	2	carp024427|carp024083
18	11555617	11561773	6.157	2	carp093085|carp093088
39	10215078	10221231	6.154	3	carp000010|carp000009|carp000008
45	12630283	12636427	6.145	3	carp171380|carp171383|carp171384
3	4077391	4083530	6.14	2	carp124165|carp124168
27	12526077	12532210	6.134	2	carp189615|carp189616
12	8000398	8006527	6.13	2	carp192920|carp192921
47	3325634	3331759	6.126	2	carp169562|carp169563
36	2443542	2449665	6.124	2	carp208478|carp208479
7	8716238	8722345	6.108	2	carp098034|carp098035
6	10643565	10649663	6.099	4	carp079847|carp079850|carp079851|carp079852
31	13175229	13181323	6.095	3	carp183100|carp183101|carp183103
49	3221476	3227569	6.094	2	carp105193|carp105195
20	13789616	13795705	6.09	2	carp146761|carp146764
20	5069441	5075527	6.087	2	carp146984|carp146985
23	7982889	7988973	6.085	2	carp026233|carp026234
22	5860449	5866531	6.083	2	carp148782|carp148783
28	16437699	16443757	6.059	2	carp169094|carp169095
44	12787229	12793287	6.059	2	carp078011|carp078014
34	14349028	14355082	6.055	2	carp093285|carp093286
11	4325303	4331356	6.054	2	carp141994|carp141996
34	9101890	9107940	6.051	2	carp194570|carp194573
6	6191077	6197123	6.047	2	carp093515|carp093518
42	1858595	1864640	6.046	2	carp099584|carp099585
42	4844874	4850919	6.046	3	carp198628|carp198632|carp198640
46	7431433	7437476	6.044	2	carp240858|carp240860
48	21458947	21464990	6.044	5	carp126227|carp126228|carp126230|carp126231|carp126232
8	11408958	11414999	6.042	2	carp102462|carp102465
18	12243720	12249761	6.042	2	carp020647|carp020648
19	4449764	4455801	6.038	2	carp201249|carp201250
47	9933388	9939424	6.037	2	carp123580|carp123581
17	2689523	2695545	6.023	2	carp141280|carp141282
30	305919	311940	6.022	2	carp191242|carp191243
23	1849668	1855688	6.021	2	carp153992|carp153994
9	9734995	9741009	6.015	2	carp106431|carp106433
10	16294220	16300233	6.014	2	carp111758|carp111759
12	8747481	8753490	6.01	2	carp117508|carp117512
35	9476513	9482522	6.01	2	carp204997|carp205000
22	1934118	1940112	5.995	2	carp150830|carp152700
2	13865247	13871236	5.99	2	carp127759|carp127761
16	20198047	20204024	5.978	2	carp128597|carp128598
32	10451863	10457840	5.978	2	carp236482|carp236497
36	21880136	21886109	5.974	2	carp207937|carp207939
36	1920081	1926049	5.969	2	carp208390|carp208391
22	2250569	2256535	5.967	2	carp152571|carp152572
29	1213486	1219448	5.963	4	carp157719|carp157720|carp157721|carp157723
26	3812735	3818692	5.958	2	carp162947|carp162948
9	16919704	16925657	5.954	2	carp064101|carp064104
27	12425487	12431436	5.95	2	carp189599|carp189601
43	11655671	11661620	5.95	3	carp143202|carp143204|carp143205
44	467739	473687	5.949	2	carp233481|carp233485
14	8738225	8744172	5.948	3	carp128237|carp128239|carp128242
11	4908907	4914839	5.933	2	carp115132|carp115134
19	1969580	1975506	5.927	2	carp144559|carp144560
24	1641747	1647667	5.921	2	carp118911|carp118913
3	14422290	14428207	5.918	3	carp174742|carp174744|carp174747
7	14050688	14056605	5.918	2	carp020226|carp020227
44	13825646	13831559	5.914	2	carp232760|carp232763
44	1614291	1620202	5.912	3	carp234299|carp246839|carp246840
32	18211428	18217335	5.908	4	carp026507|carp026509|carp026511|carp026512
10	19966328	19972234	5.907	2	carp082568|carp082569
26	8728210	8734106	5.897	2	carp125270|carp125272
10	777555	783450	5.896	2	carp110829|carp110824
14	16541823	16547716	5.894	3	carp151962|carp151963|carp151967
33	12819022	12824914	5.893	2	carp075110|carp075111
43	14043745	14049637	5.893	2	carp231100|carp231102
23	7462557	7468447	5.891	2	carp154837|carp154839
32	20202029	20207913	5.885	2	carp189539|carp189538
8	13368355	13374238	5.884	9	carp101587|carp101588|carp101590|carp101591|carp101594|carp101596|carp101597|carp101598|carp101600
36	17719432	17725314	5.883	2	carp230861|carp230862
30	17819545	17825426	5.882	3	carp178721|carp178722|carp178724
24	8932575	8938453	5.879	2	carp152822|carp152824
28	6008219	6014095	5.877	2	carp008739|carp008742
24	7911185	7917059	5.875	2	carp157017|carp157019
28	5326501	5332374	5.874	2	carp172839|carp172840
43	11930233	11936102	5.87	2	carp230348|carp230349
1	5481950	5487817	5.868	2	carp097021|carp097022
35	19997122	20002986	5.865	2	carp096471|carp096473
13	15798014	15803875	5.862	2	carp121705|carp121706
13	22779751	22785612	5.862	2	carp124556|carp124557
21	12581533	12587393	5.861	2	carp148020|carp148021
7	12156375	12162229	5.855	2	carp207608|carp207610
33	21276968	21282816	5.849	3	carp194081|carp194083|carp194085
43	3358489	3364332	5.844	2	carp199118|carp199116
6	10178615	10184454	5.84	3	carp084588|carp084590|carp084591
29	12676348	12682187	5.84	2	carp221672|carp221673
5	2959277	2965114	5.838	3	carp086091|carp086102|carp086104
38	26659683	26665518	5.836	2	carp214306|carp214308
11	5227000	5232823	5.824	2	carp115204|carp115206
18	19710175	19715997	5.823	2	carp145460|carp145462
9	5794852	5800673	5.822	2	carp113141|carp113146
40	18482516	18488332	5.817	2	carp220835|carp220837
31	6874335	6880141	5.807	2	carp181262|carp181264
5	13472445	13478248	5.804	2	carp086597|carp086596
25	4366200	4372002	5.803	2	carp161803|carp161808
40	10086824	10092620	5.797	2	carp147145|carp147147
18	10921965	10927758	5.794	2	carp140982|carp140985
17	536324	542116	5.793	2	carp138079|carp138085
2	1003018	1008802	5.785	2	carp075439|carp075453
28	12861506	12867285	5.78	2	carp110004|carp110005
31	15749914	15755687	5.774	2	carp163031|carp163033
15	6102396	6108167	5.772	2	carp132870|carp132871
12	7245609	7251371	5.763	2	carp095028|carp095029
27	12509841	12515599	5.759	2	carp189608|carp189609
37	4242556	4248314	5.759	3	carp092562|carp092563|carp092564
9	11939892	11945644	5.753	2	carp143532|carp143533
44	2761967	2767701	5.735	3	carp153265|carp153275|carp153276
14	11324255	11329988	5.734	2	carp128864|carp128861
17	10678224	10683957	5.734	2	carp138189|carp138190
19	5225432	5231165	5.734	3	carp247723|carp247724|carp247725
13	2563837	2569569	5.733	2	carp120766|carp120768
33	19351978	19357709	5.732	3	carp193803|carp193804|carp193805
36	759180	764899	5.72	2	carp209109|carp209123
37	856605	862323	5.719	2	carp036025|carp036026
45	579165	584882	5.718	2	carp026300|carp026301
9	18476111	18481822	5.712	3	carp111381|carp111382|carp111384
10	20882508	20888217	5.71	3	carp111951|carp111952|carp111955
23	14734066	14739775	5.71	3	carp214242|carp214243|carp214244
22	3435578	3441286	5.709	2	carp150968|carp150970
5	16826553	16832252	5.7	2	carp087250|carp087253
28	19518717	19524416	5.7	3	carp129539|carp129540|carp129541
8	11581993	11587690	5.698	2	carp102536|carp102537
14	14054586	14060283	5.698	2	carp179221|carp179222
47	12396287	12401984	5.698	2	carp063000|carp063002
9	13821834	13827528	5.695	2	carp192247|carp192248
44	328809	334501	5.693	2	carp233454|carp233455
8	19381253	19386940	5.688	2	carp004297|carp004298
35	4166044	4171731	5.688	2	carp201424|carp201425
18	19698745	19704427	5.683	3	carp145450|carp145453|carp145454
35	3263812	3269490	5.679	2	carp163899|carp200853
7	11382118	11387790	5.673	2	carp097664|carp097670
11	15381622	15387292	5.671	2	carp231892|carp231895
26	2404524	2410193	5.67	2	carp161120|carp161121
5	5535922	5541590	5.669	2	carp029153|carp029157
33	6218361	6224027	5.667	3	carp195643|carp195646|carp195647
38	18149116	18154781	5.666	2	carp169322|carp169324
46	3309423	3315082	5.66	2	carp134337|carp134339
48	19650744	19656399	5.656	2	carp245116|carp245117
33	6593779	6599426	5.648	3	carp192462|carp192463|carp192468
48	20697615	20703262	5.648	2	carp132014|carp132015
10	2469771	2475414	5.644	2	carp010009|carp010010
38	19596836	19602475	5.64	2	carp213045|carp213047
50	2361632	2367268	5.637	2	carp249059|carp249060
23	13468000	13473631	5.632	2	carp083298|carp083300
11	3504993	3510618	5.626	3	carp092093|carp092094|carp092096
11	15997996	16003616	5.621	2	carp117754|carp117757
33	21400788	21406403	5.616	3	carp194103|carp194104|carp194105
6	10332779	10338388	5.61	2	carp084706|carp084708
2	1305633	1311240	5.608	2	carp074400|carp074407
20	917446	923051	5.606	2	carp231616|carp231619
9	15937141	15942742	5.602	2	carp107564|carp107566
31	11630381	11635977	5.597	2	carp024085|carp024086
49	10146467	10152059	5.593	3	carp151095|carp151096|carp151098
23	17377360	17382945	5.586	2	carp154385|carp154556
50	938486	944070	5.585	2	carp249212|carp249214
42	9612464	9618044	5.581	2	carp170393|carp170397
32	8970025	8975604	5.58	2	carp204797|carp204798
21	1700962	1706540	5.579	2	carp071020|carp071049
16	14600665	14606232	5.568	2	carp135453|carp135454
39	3557805	3563371	5.567	2	carp217128|carp217130
27	11989898	11995461	5.564	2	carp219752|carp219755
31	18802235	18807798	5.564	5	carp184191|carp184192|carp184193|carp184194|carp184197
5	17217813	17223370	5.558	2	carp087649|carp087652
32	12601077	12606621	5.545	4	carp192139|carp192140|carp192141|carp192142
4	44911	50451	5.541	6	carp080042|carp080043|carp080044|carp080047|carp080048|carp080049
39	3249993	3255529	5.537	2	carp217079|carp217082
11	6156440	6161964	5.525	2	carp114700|carp114701
49	2193731	2199252	5.522	3	carp090193|carp090191|carp090190
47	11181354	11186871	5.518	2	carp242076|carp242078
10	5321317	5326827	5.511	3	carp162615|carp162618|carp162619
10	11357341	11362849	5.509	2	carp182488|carp182491
41	2162174	2167681	5.508	2	carp225355|carp225362
13	2609567	2615069	5.503	2	carp120772|carp120774
13	16696284	16701780	5.497	2	carp123713|carp123714
5	2496672	2502157	5.486	2	carp180687|carp180688
16	19512911	19518394	5.484	3	carp164417|carp164418|carp164420
8	1138801	1144277	5.477	2	carp119781|carp119786
13	12542752	12548228	5.477	2	carp122393|carp122394
30	13147572	13153046	5.475	8	carp177850|carp177852|carp177854|carp177856|carp177857|carp177858|carp177859|carp177860
13	3846762	3852226	5.465	2	carp024370|carp024371
30	5347531	5352990	5.46	2	carp179809|carp179811
26	14639793	14645249	5.457	2	carp223808|carp223811
5	16158148	16163594	5.447	2	carp102761|carp102764
40	676772	682210	5.439	3	carp222504|carp222505|carp222507
27	5849549	5854984	5.436	2	carp031024|carp031026
20	1651646	1657074	5.429	3	carp005943|carp005944|carp005945
31	4846030	4851444	5.415	2	carp118658|carp118660
26	4701772	4707181	5.41	2	carp212335|carp212336
11	4237044	4242448	5.405	2	carp141961|carp141963
20	9351802	9357205	5.404	3	carp145282|carp145284|carp145286
10	13522735	13528133	5.399	2	carp161696|carp161723
12	11991697	11997087	5.391	2	carp126856|carp126857
30	4380924	4386313	5.39	2	carp156723|carp156724
5	7746333	7751721	5.389	2	carp085049|carp085051
18	20981063	20986447	5.385	2	carp088429|carp088430
8	14473924	14479307	5.384	2	carp104258|carp104259
16	15004923	15010306	5.384	2	carp135505|carp135506
27	1056458	1061836	5.379	2	carp107386|carp107388
40	21786516	21791893	5.378	2	carp131578|carp131580
36	19182640	19188016	5.377	2	carp207439|carp207443
8	3109447	3114817	5.371	2	carp097327|carp097329
3	1103611	1108980	5.37	2	carp241739|carp241742
4	919824	925193	5.37	3	carp084678|carp084680|carp084681
6	3462189	3467543	5.355	2	carp094425|carp094426
4	1084328	1089680	5.353	2	carp120872|carp120874
5	5195682	5201031	5.35	2	carp034451|carp034452
18	14261641	14266985	5.345	3	carp119725|carp119727|carp119728
9	7905531	7910872	5.342	3	carp157873|carp157874|carp157883
34	487839	493177	5.339	3	carp197182|carp197169|carp197168
23	9565682	9571019	5.338	3	carp203340|carp203341|carp203342
33	6408858	6414191	5.334	2	carp192435|carp192436
13	18172657	18177989	5.333	2	carp094491|carp094493
38	17901487	17906819	5.333	2	carp169289|carp169290
14	7539682	7545012	5.331	2	carp127989|carp127990
30	18225534	18230858	5.325	2	carp179357|carp179358
10	11706989	11712312	5.324	2	carp182573|carp182574
23	6548045	6553361	5.317	3	carp223273|carp223275|carp223287
34	7802160	7807474	5.315	2	carp236279|carp236280
27	9124360	9129673	5.314	6	carp163187|carp163188|carp163189|carp163191|carp163192|carp163194
20	2003503	2008815	5.313	2	carp006044|carp006047
23	14656223	14661529	5.307	2	carp214204|carp214207
5	15030508	15035809	5.302	2	carp086214|carp086216
23	6691152	6696449	5.298	3	carp223538|carp223542|carp223552
2	14248967	14254262	5.296	2	carp073491|carp073493
27	15170200	15175485	5.286	2	carp229951|carp229952
50	1001295	1006579	5.285	3	carp249230|carp249231|carp249233
33	9408889	9414172	5.284	2	carp193199|carp193200
27	3821288	3826568	5.281	2	carp168813|carp168815
32	5593257	5598525	5.269	3	carp191412|carp191413|carp191415
10	3520070	3525336	5.267	2	carp181935|carp181936
6	19002132	19007394	5.263	2	carp094005|carp094081
11	14637226	14642485	5.26	2	carp137856|carp137857
36	5374345	5379604	5.26	2	carp208964|carp208967
9	22959453	22964711	5.259	2	carp108553|carp108555
27	7614218	7619475	5.258	2	carp164338|carp164337
1	14962038	14967294	5.257	2	carp072091|carp072092
44	265456	270710	5.255	2	carp233425|carp233426
13	12655514	12660764	5.251	2	carp122410|carp122411
14	8054265	8059511	5.247	6	carp128087|carp128088|carp128090|carp128091|carp128092|carp128094
2	1952391	1957626	5.236	2	carp191900|carp191901
31	13516174	13521408	5.235	2	carp183157|carp183158
20	11458048	11463280	5.233	2	carp145718|carp145720
40	17141101	17146327	5.227	2	carp217877|carp217878
42	4334036	4339262	5.227	2	carp230091|carp230093
49	6764813	6770037	5.225	2	carp248631|carp248632
47	15290495	15295718	5.224	2	carp243298|carp243302
3	5703612	5708831	5.22	2	carp061526|carp061535
6	18464770	18469986	5.217	2	carp002452|carp002453
35	15575386	15580602	5.217	2	carp229900|carp229910
35	4151575	4156783	5.209	2	carp201419|carp201420
33	765354	770561	5.208	4	carp197899|carp197898|carp197897|carp197896
24	6547012	6552214	5.203	2	carp152964|carp152965
23	3256189	3261389	5.201	2	carp154286|carp154287
10	15878227	15883419	5.193	2	carp111643|carp111644
11	5876824	5882016	5.193	2	carp115037|carp115038
16	7594253	7599444	5.192	2	carp022293|carp022294
45	2498903	2504091	5.189	2	carp236171|carp236172
35	24632854	24638022	5.169	2	carp142527|carp142528
46	6753551	6758717	5.167	2	carp082878|carp082877
4	948537	953702	5.166	2	carp084685|carp079914
39	4857071	4862231	5.161	2	carp088911|carp088912
21	7318992	7324147	5.156	2	carp208665|carp208666
30	10565970	10571118	5.149	2	carp215551|carp215554
28	7083157	7088303	5.147	3	carp173178|carp173181|carp173182
40	4848369	4853514	5.146	5	carp223279|carp223280|carp223281|carp223282|carp223283
33	22240959	22246103	5.145	2	carp202923|carp202924
36	7840614	7845754	5.141	3	carp209305|carp209306|carp209307
13	5982371	5987499	5.129	3	carp121325|carp121324|carp121321
22	4205498	4210621	5.124	2	carp152418|carp152419
13	22911132	22916253	5.122	2	carp124582|carp124586
43	6973688	6978809	5.122	2	carp060299|carp060306
33	17873248	17878364	5.117	2	carp016465|carp016466
31	11984984	11990099	5.116	2	carp024175|carp024178
20	11466681	11471793	5.113	2	carp145722|carp145727
37	2164318	2169428	5.111	3	carp210949|carp210948|carp210947
7	3411168	3416277	5.11	2	carp099183|carp099184
29	4131156	4136265	5.11	2	carp174009|carp174034
28	4342587	4347694	5.108	2	carp172711|carp172713
26	89925	95028	5.104	2	carp162524|carp162535
32	10629290	10634393	5.104	2	carp104364|carp104365
10	17910464	17915561	5.098	3	carp083744|carp083745|carp083748
29	4561021	4566118	5.098	2	carp174721|carp174732
42	1133610	1138707	5.098	2	carp228248|carp228257
2	2859045	2864140	5.096	2	carp247338|carp247339
32	18383911	18389006	5.096	4	carp226308|carp226309|carp226311|carp226312
11	16560596	16565690	5.095	2	carp248206|carp248209
13	7515109	7520202	5.094	2	carp127648|carp127649
40	15605269	15610361	5.093	2	carp094840|carp094842
40	9219583	9224673	5.091	2	carp078226|carp078227
42	7592380	7597465	5.086	2	carp032448|carp032449
4	6274412	6279495	5.084	2	carp081243|carp081241
40	9448575	9453657	5.083	2	carp116796|carp116798
12	8080983	8086059	5.077	2	carp192938|carp192939
17	14895193	14900269	5.077	2	carp139491|carp139492
26	178969	184045	5.077	2	carp162703|carp162707
29	9769077	9774151	5.075	2	carp177547|carp177549
3	18108251	18113319	5.069	2	carp060025|carp060026
27	16028462	16033530	5.069	2	carp224488|carp224490
20	9394747	9399810	5.064	3	carp145295|carp145297|carp145298
10	5781040	5786100	5.061	3	carp112920|carp112924|carp112929
13	10364546	10369603	5.058	2	carp109877|carp109879
5	13949686	13954742	5.057	2	carp073144|carp073170
25	6067497	6072553	5.057	2	carp158345|carp158346
40	4485382	4490438	5.057	2	carp218900|carp218917
45	9370651	9375706	5.056	2	carp238980|carp238990
1	5287199	5292253	5.055	6	carp096960|carp096962|carp096963|carp096965|carp096966|carp096968
40	18085463	18090513	5.051	5	carp069384|carp069385|carp069387|carp069388|carp069389
1	12596042	12601090	5.049	2	carp246316|carp246324
30	1477417	1482464	5.048	2	carp243668|carp243669
30	7462822	7467868	5.047	3	carp195388|carp195389|carp195390
27	4573279	4578323	5.045	2	carp163494|carp163495
8	11475084	11480125	5.042	2	carp102490|carp102492
20	12863425	12868466	5.042	2	carp145878|carp145879
15	3243481	3248521	5.041	3	carp100638|carp100640|carp100641
31	23676975	23682011	5.037	2	carp074185|carp074188
48	4262477	4267508	5.032	2	carp245456|carp245457
14	7115421	7120450	5.03	2	carp127382|carp127383
31	2535211	2540237	5.027	3	carp186901|carp186903|carp186904
25	2823389	2828410	5.022	2	carp159469|carp159466
17	14662620	14667637	5.018	2	carp139448|carp139451
25	3009446	3014459	5.014	2	carp159518|carp159516
22	4403493	4408503	5.011	3	carp152450|carp152451|carp152452
23	4696538	4701548	5.011	2	carp154541|carp154544
32	8821551	8826558	5.008	2	carp078838|carp078839
38	25201537	25206539	5.003	2	carp032812|carp032813
30	5861919	5866920	5.002	2	carp179930|carp179932
6	3530481	3535480	5	2	carp094509|carp094510
30	870219	875218	5	2	carp179864|carp179955
2	8705450	8710440	4.991	4	carp174239|carp174240|carp174241|carp174242
9	13925383	13930372	4.99	3	carp192298|carp192299|carp192301
43	14206872	14211856	4.985	2	carp231127|carp231128
13	21689797	21694780	4.984	2	carp018226|carp018228
33	2251343	2256326	4.984	2	carp194757|carp194761
43	1623187	1628168	4.982	2	carp230436|carp230454
3	15847912	15852891	4.98	2	carp201001|carp201002
38	25172027	25177006	4.98	2	carp032807|carp032809
43	3534652	3539630	4.979	2	carp202339|carp202340
10	18886851	18891827	4.977	3	carp112788|carp112789|carp112791
13	13174916	13179889	4.974	2	carp122542|carp122545
44	6797432	6802397	4.966	2	carp234724|carp234726
20	8154097	8159061	4.965	2	carp238391|carp238392
11	9364399	9369361	4.963	3	carp202577|carp202578|carp202580
5	797000	801958	4.959	2	carp088304|carp088305
9	23474857	23479815	4.959	2	carp020903|carp020904
18	21912845	21917802	4.958	2	carp088642|carp088643
31	16573413	16578369	4.957	2	carp013415|carp013418
13	24850082	24855037	4.956	2	carp124821|carp124823
35	23421733	23426687	4.955	2	carp126320|carp126321
48	11745442	11750393	4.952	2	carp015870|carp015871
32	19660345	19665293	4.949	2	carp151171|carp151172
49	5338548	5343494	4.947	2	carp065619|carp065622
41	7652163	7657105	4.943	2	carp223744|carp223748
45	8603680	8608620	4.941	2	carp238750|carp238751
34	5035478	5040417	4.94	2	carp112205|carp112207
10	2993919	2998853	4.935	2	carp010147|carp010148
8	18965140	18970073	4.934	2	carp232721|carp232723
41	4849796	4854728	4.933	2	carp226761|carp226762
49	10213982	10218911	4.93	2	carp151134|carp151135
34	14306607	14311533	4.927	3	carp093266|carp093268|carp093269
35	3608912	3613837	4.926	2	carp062139|carp062141
32	8727950	8732871	4.922	2	carp078822|carp078824
29	2673654	2678571	4.918	2	carp130838|carp130839
9	11216691	11221605	4.915	2	carp106603|carp106607
32	10840458	10845372	4.915	3	carp104415|carp104417|carp104418
11	1349272	1354176	4.905	2	carp115475|carp115477
10	15977309	15982212	4.904	2	carp111688|carp111690
8	17037905	17042800	4.896	2	carp168220|carp168240
11	9432266	9437144	4.879	4	carp202599|carp202600|carp202601|carp202602
49	5378481	5383357	4.877	2	carp065637|carp065638
8	10615009	10619883	4.875	2	carp103463|carp103465
7	4120425	4125296	4.872	2	carp113547|carp113549
47	16258172	16263043	4.872	2	carp242281|carp242283
23	3013521	3018390	4.87	2	carp154227|carp154228
18	2581846	2586714	4.869	2	carp081271|carp081273
39	14599619	14604486	4.868	2	carp218489|carp218490
6	17435141	17440006	4.866	3	carp065682|carp065686|carp065687
45	13339934	13344796	4.863	2	carp237549|carp237550
33	5532305	5537165	4.861	2	carp195532|carp195535
5	16737211	16742066	4.856	2	carp087219|carp087220
9	6946156	6951009	4.854	2	carp077205|carp077209
34	10049360	10054208	4.849	2	carp196521|carp196523
1	3443554	3448399	4.846	2	carp131617|carp131628
46	2832013	2836854	4.842	2	carp239700|carp239704
44	6790931	6795771	4.841	2	carp234720|carp234721
27	9175389	9180228	4.84	3	carp163208|carp163209|carp163212
34	9366207	9371046	4.84	2	carp198745|carp198747
35	7858420	7863253	4.834	2	carp199255|carp199256
40	10109667	10114500	4.834	2	carp147159|carp147160
12	11244174	11249002	4.829	2	carp227428|carp227430
42	10189836	10194664	4.829	2	carp022494|carp022496
2	6771727	6776551	4.825	3	carp200622|carp200624|carp200626
18	4076575	4081399	4.825	3	carp143072|carp143073|carp143074
42	8308605	8313428	4.824	2	carp001508|carp001509
14	192795	197617	4.823	3	carp127848|carp127892|carp127911
32	13360474	13365295	4.822	2	carp187883|carp187884
20	7615334	7620150	4.817	2	carp145103|carp145106
31	19759742	19764557	4.816	2	carp184479|carp184482
49	7397867	7402681	4.815	2	carp211369|carp211370
50	1972032	1976844	4.813	2	carp070221|carp070222
40	5155567	5160376	4.81	2	carp196424|carp196426
11	18568532	18573340	4.809	5	carp116224|carp116225|carp116226|carp116231|carp116238
28	16290681	16295486	4.806	2	carp137418|carp137419
9	16984560	16989362	4.803	3	carp064122|carp064123|carp064124
3	15701694	15706494	4.801	2	carp005284|carp005285
24	4157848	4162646	4.799	2	carp231804|carp231805
3	14049647	14054444	4.798	2	carp078404|carp078406
3	17955370	17960167	4.798	2	carp059971|carp059974
47	1768995	1773790	4.796	2	carp242904|carp242906
31	9673548	9678339	4.792	2	carp089718|carp089719
8	3115770	3120560	4.791	3	carp097331|carp097334|carp097335
4	10869635	10874421	4.787	2	carp228495|carp228499
30	1796655	1801441	4.787	2	carp243721|carp243722
23	4711959	4716740	4.782	2	carp154554|carp154555
22	1567334	1572114	4.781	2	carp151012|carp151013
20	338611	343389	4.779	2	carp146638|carp146640
6	2735297	2740070	4.774	3	carp093773|carp093772|carp093770
9	7599974	7604747	4.774	2	carp157700|carp157703
3	10209943	10214710	4.768	2	carp077332|carp077334
35	5833331	5838093	4.763	6	carp204534|carp204535|carp204536|carp204537|carp204538|carp204539
17	2237671	2242431	4.761	3	carp141180|carp141181|carp141182
40	632360	637118	4.759	2	carp222484|carp222485
4	2969330	2974087	4.758	2	carp231922|carp231923
5	10909660	10914416	4.757	3	carp085603|carp085605|carp085608
12	5318620	5323368	4.749	3	carp119957|carp119958|carp119960
47	7378868	7383610	4.743	2	carp241389|carp241391
15	6495378	6500116	4.739	3	carp072412|carp072414|carp072415
26	15608668	15613406	4.739	2	carp161479|carp161481
31	2493980	2498715	4.736	2	carp186879|carp186883
4	4982307	4987040	4.734	2	carp205804|carp205805
34	17565066	17569796	4.731	2	carp186171|carp186173
13	24281812	24286540	4.729	3	carp000788|carp000789|carp000790
6	17747050	17751774	4.725	2	carp086737|carp086738
30	17706424	17711138	4.715	2	carp227232|carp227235
3	933058	937770	4.713	2	carp241727|carp241728
40	12892212	12896912	4.701	2	carp160475|carp160479
8	9708181	9712879	4.699	3	carp102264|carp102267|carp102268
6	9253391	9258067	4.677	2	carp084287|carp084293
7	3674470	3679142	4.673	2	carp099214|carp099216
8	14834689	14839359	4.671	2	carp104321|carp104322
46	1520918	1525586	4.669	2	carp080480|carp080481
1	9844999	9849664	4.666	2	carp007089|carp007090
5	1663080	1667745	4.666	2	carp098712|carp098713
5	6806148	6810809	4.662	2	carp089517|carp089518
18	13216921	13221580	4.66	2	carp136403|carp136404
32	13319534	13324193	4.66	2	carp187876|carp187877
29	2957664	2962322	4.659	2	carp130888|carp130890
30	5256302	5260960	4.659	3	carp179772|carp179773|carp179775
10	19974411	19979066	4.656	2	carp082572|carp082575
36	4350003	4354656	4.654	5	carp089067|carp089069|carp089071|carp089072|carp089073
3	14499585	14504234	4.65	2	carp174778|carp174780
21	155684	160328	4.645	2	carp149022|carp149076
6	16870948	16875589	4.642	2	carp090385|carp090386
25	2332606	2337247	4.642	2	carp159372|carp159375
44	4850362	4855003	4.642	2	carp091967|carp091969
2	5688775	5693413	4.639	2	carp074974|carp074976
2	13806491	13811124	4.634	2	carp127749|carp127750
43	4004537	4009169	4.633	2	carp231548|carp231551
27	14250713	14255344	4.632	2	carp123182|carp123183
1	1266845	1271463	4.619	2	carp077701|carp077698
8	840894	845509	4.616	2	carp145630|carp145631
47	8889972	8894586	4.615	2	carp122880|carp122882
40	4920063	4924676	4.614	3	carp223301|carp223302|carp223303
18	16790899	16795509	4.611	2	carp141882|carp141883
32	4886305	4890915	4.611	2	carp158253|carp158254
31	2887229	2891837	4.609	3	carp186988|carp186989|carp186992
41	7292007	7296613	4.607	2	carp204972|carp204974
5	18466260	18470858	4.599	2	carp089116|carp089118
6	12336448	12341044	4.597	4	carp091006|carp091007|carp091008|carp091009
50	4603679	4608273	4.595	2	carp208124|carp208126
3	15691554	15696146	4.593	6	carp005270|carp005271|carp005274|carp005275|carp005276|carp005277
31	2878203	2882794	4.592	5	carp186971|carp186974|carp186975|carp186976|carp186977
48	11061095	11065684	4.59	3	carp246102|carp246103|carp246106
22	1216957	1221542	4.586	2	carp151364|carp151365
38	16688548	16693133	4.586	2	carp212537|carp212538
10	3139388	3143972	4.585	2	carp010191|carp010192
24	6737631	6742209	4.579	3	carp153016|carp153017|carp153018
21	5862906	5867478	4.573	2	carp149879|carp149881
7	1745103	1749664	4.562	2	carp101507|carp101511
36	12777974	12782532	4.559	2	carp207196|carp207197
46	269279	273835	4.557	2	carp129260|carp129262
2	3466435	3470985	4.551	2	carp247564|carp247565
31	2625611	2630160	4.55	2	carp186917|carp186919
22	4702373	4706921	4.549	3	carp152254|carp152255|carp152256
19	4430869	4435415	4.547	3	carp201233|carp201237|carp201238
14	16756191	16760731	4.541	2	carp227596|carp227597
5	15847396	15851935	4.54	2	carp086835|carp086836
10	15694444	15698982	4.539	2	carp111599|carp111601
36	17079380	17083918	4.539	2	carp096535|carp096536
35	3583825	3588361	4.537	2	carp062129|carp062130
28	16235181	16239715	4.535	3	carp137312|carp137314|carp137315
36	852496	857029	4.534	2	carp209266|carp209275
35	261748	266280	4.533	2	carp059389|carp059391
16	1303414	1307941	4.528	2	carp080274|carp080276
38	15883004	15887530	4.527	3	carp212215|carp212216|carp212217
10	14385404	14389929	4.526	2	carp088483|carp088485
12	11986184	11990702	4.519	2	carp126853|carp126855
2	6848001	6852517	4.517	2	carp200644|carp200645
12	8008338	8012854	4.517	2	carp192923|carp192924
18	943156	947668	4.513	3	carp142330|carp142331|carp142337
30	9602658	9607169	4.512	3	carp177915|carp177916|carp177917
43	5681007	5685516	4.51	2	carp138626|carp138629
1	2234332	2238840	4.509	2	carp017591|carp017592
17	7187866	7192374	4.509	2	carp098442|carp098443
38	20708134	20712641	4.508	2	carp213187|carp213189
46	7155295	7159802	4.508	2	carp240794|carp240795
29	2578674	2583174	4.501	2	carp130810|carp130811
47	13400555	13405054	4.5	2	carp082948|carp082949
9	12072299	12076797	4.499	2	carp111860|carp111864
28	11646511	11651009	4.499	2	carp247702|carp247710
27	7859483	7863975	4.493	2	carp164368|carp164367
50	4681560	4686049	4.49	3	carp208221|carp208232|carp208234
46	6347826	6352310	4.485	3	carp240658|carp240660|carp240661
1	5316727	5321208	4.482	2	carp096979|carp096983
13	1731427	1735906	4.48	4	carp121466|carp121473|carp121474|carp121476
38	10211133	10215612	4.48	2	carp211785|carp211787
39	14953579	14958057	4.479	3	carp187589|carp187591|carp187594
16	8132400	8136877	4.478	2	carp022395|carp022398
33	14440717	14445192	4.476	2	carp193500|carp193503
39	12099857	12104331	4.475	4	carp015010|carp015011|carp015012|carp015013
5	6212409	6216873	4.465	2	carp084907|carp084906
29	6554882	6559345	4.464	2	carp033873|carp033876
8	6826818	6831279	4.462	2	carp101770|carp101771
9	13931673	13936134	4.462	2	carp192304|carp192305
36	4991795	4996256	4.462	2	carp032347|carp032348
43	2518840	2523298	4.459	2	carp231240|carp231241
33	22262808	22267262	4.455	2	carp202931|carp202932
45	5113080	5117532	4.453	2	carp235385|carp235386
9	22308464	22312914	4.451	5	carp108468|carp108470|carp108471|carp108472|carp108474
19	6275136	6279584	4.449	2	carp144397|carp144400
28	7600799	7605247	4.449	2	carp173254|carp173255
40	21155474	21159922	4.449	3	carp143736|carp143744|carp143745
49	3088156	3092602	4.447	3	carp105142|carp105144|carp105148
18	21815129	21819573	4.445	2	carp088610|carp088611
29	13403696	13408140	4.445	2	carp025487|carp025489
33	20564686	20569130	4.445	2	carp148892|carp148893
7	11452974	11457417	4.444	2	carp097686|carp097687
8	6032296	6036738	4.443	2	carp101486|carp101487
17	346951	351393	4.443	2	carp137804|carp137809
21	9895182	9899622	4.441	3	carp091656|carp091657|carp091658
27	908294	912732	4.439	2	carp107367|carp107371
33	13522996	13527428	4.433	2	carp193365|carp193372
25	5483929	5488357	4.429	3	carp073051|carp073052|carp073054
24	7577339	7581764	4.426	2	carp156956|carp156957
28	12110482	12114906	4.425	2	carp192396|carp192398
46	5754770	5759193	4.424	2	carp240537|carp240538
46	3805568	3809986	4.419	2	carp085850|carp085852
5	9248516	9252933	4.418	2	carp219095|carp219097
30	17369502	17373919	4.418	2	carp178970|carp178973
7	8473434	8477850	4.417	2	carp063378|carp063379
10	15796537	15800952	4.416	2	carp111615|carp111617
32	24104016	24108431	4.416	2	carp132342|carp132344
45	16689702	16694115	4.414	2	carp008634|carp008636
10	3969274	3973686	4.413	2	carp113649|carp113650
21	145513	149905	4.393	3	carp148851|carp148921|carp148924
11	16791052	16795443	4.392	2	carp248282|carp248284
32	19151469	19155856	4.388	2	carp151530|carp151540
12	5555024	5559410	4.387	3	carp119998|carp120000|carp120001
8	3523738	3528117	4.38	2	carp100708|carp100709
8	13901666	13906036	4.371	2	carp104167|carp104168
18	12066671	12071040	4.37	2	carp020564|carp020565
1	8677713	8682081	4.369	2	carp072726|carp072727
5	521305	525673	4.369	4	carp088244|carp088246|carp088247|carp088249
37	8203101	8207468	4.368	2	carp210189|carp210193
24	6859946	6864308	4.363	2	carp156780|carp156781
4	2594360	2598721	4.362	2	carp231835|carp231837
2	3708388	3712747	4.36	3	carp247640|carp247642|carp247644
9	1920779	1925138	4.36	2	carp107071|carp107065
24	3896430	3900789	4.36	2	carp072268|carp072269
35	16501062	16505419	4.358	2	carp157542|carp157543
10	8896862	8901218	4.357	2	carp114190|carp114191
12	278799	283153	4.355	2	carp247290|carp247294
22	7732847	7737201	4.355	2	carp220359|carp220362
3	7837489	7841840	4.352	2	carp243413|carp243415
20	1919955	1924306	4.352	2	carp006027|carp006029
9	20563863	20568210	4.348	2	carp108248|carp108250
14	4517980	4522327	4.348	2	carp129266|carp129267
43	7644805	7649143	4.339	5	carp060549|carp060550|carp060551|carp060552|carp060553
38	19329090	19333427	4.338	2	carp212847|carp212848
3	11188179	11192514	4.336	2	carp078941|carp078942
21	12715976	12720311	4.336	2	carp161277|carp161281
5	4483090	4487418	4.329	2	carp185629|carp185602
5	15580188	15584516	4.329	2	carp086345|carp086346
28	14587759	14592083	4.325	2	carp170003|carp170004
13	20218530	20222850	4.321	2	carp115503|carp115504
6	11191918	11196232	4.315	2	carp060066|carp060067
21	2862704	2867018	4.315	5	carp140768|carp140771|carp140773|carp140775|carp140776
24	6249265	6253578	4.314	2	carp152909|carp152910
[truncated: 6,038 more rows]

## Sheet: Table S3. Scale_gene
Table S3. Genes identified from selective sweep analyses between full-scale populations and no-scale (SP) population.
Gene ID	Chr	Start	End	Symbol	Annotation	Fst	Pi ratio
HHLG31g0016	31	1385516	1467287	ADAMTS16	A disintegrin and metalloproteinase with thrombospondin motifs 16	0.697706	64.1917
HHLG17g0222	17	8603695	8608229	LRP1B	Low-density lipoprotein receptor-related protein 1B	0.658987	37.0424
HHLG22g0371	22	12816673	12821318	TMEM183	Transmembrane protein 183	0.572979	44.5049
HHLG45g0223	45	5422624	5425677	TNFRSF9	Tumor necrosis factor receptor superfamily member 9	0.561492	53.6597
HHLG43g0504	43	12715646	12734905	EPHB3	Ephrin type-B receptor 3 (Fragment)	0.561089	113.681
HHLG16g0089	16	2755015	2764320	Lrrtm4	Leucine-rich repeat transmembrane neuronal protein 4	0.536505	24.0089
HHLG16g0001	16	4857	127230	FBXL17	F-box/LRR-repeat protein 17	0.524194	47.8867
HHLG31g0729	31	20407775	20412508	gdf6a	Growth/differentiation factor 6-A	0.517151	391.303
HHLG22g0460	22	14534351	14544729	PRDM2	PR domain zinc finger protein 2	0.515982	37.8971
HHLG13g0279	13	12533559	12603176	ARAP2	Arf-GAP with Rho-GAP domain, ANK repeat and PH domain-containing protein 2	0.508712	30.204
HHLG11g0618	11	18711561	18715112	Igfbp5	Insulin-like growth factor-binding protein 5	0.50819	117.371
HHLG29g0160	29	5422300	5433230	zbtb16a	Zinc finger and BTB domain-containing protein 16-A	0.505225	37.5208
HHLG3g0546	3	15292469	15301916	ATP6V0B	V-type proton ATPase 21 kDa proteolipid subunit	0.504082	68.2612
HHLG20g0509	20	14245384	14312413	Msi2	RNA-binding protein Musashi homolog 2	0.50402	492.484
HHLG45g0521	45	12209634	12218759	tdrp	Testis development-related protein	0.501288	52.6475
HHLG15g0664	15	17283720	17324800	Gpat2	Glycerol-3-phosphate acyltransferase 2, mitochondrial	0.499264	628.881
HHLG11g0657	11	19819135	19838358	Card14	Caspase recruitment domain-containing protein 14	0.497992	92.0457
HHLG22g0541	22	17279488	17289091	Tbl1xr1	F-box-like/WD repeat-containing protein TBL1XR1	0.491207	56.0999
HHLG29g0104	29	3208021	3222574	mtnr1ba	Melatonin receptor type 1B-A (Fragment)	0.49041	87.8137
HHLG13g0225	13	9205080	9208015	CHCHD7	Coiled-coil-helix-coiled-coil-helix domain-containing protein 7	0.489481	44.0293
HHLG16g0063	16	1660395	1678344	GCN1L1	Translational activator GCN1	0.483484	67.7194
HHLG3g0212	3	6418134	6442457	MPP7	MAGUK p55 subfamily member 7	0.482305	45.585
HHLG40g0615	40	19210091	19210749	COX7A2	Cytochrome c oxidase subunit 7A2, mitochondrial	0.480445	38.5958
HHLG31g0045	31	2403578	2410012	THEMIS2	Protein THEMIS2	0.478114	66.0251
HHLG29g0103	29	3105363	3192616	Fat3	Protocadherin Fat 3	0.478056	126.714
HHLG25g0704	25	21817833	21912597	lmbrd1	Probable lysosomal cobalamin transporter	0.477416	227.981
HHLG20g0477	20	13650486	13654641	Smyd4	SET and MYND domain-containing protein 4	0.476862	31.6188
HHLG22g0383	22	13201267	13211306	CSF1	Macrophage colony-stimulating factor 1	0.475775	47.8864
HHLG11g0551	11	16406851	16417279	Ephx4	Epoxide hydrolase 4	0.47355	62.5206
HHLG22g0343	22	11575032	11750991	Igsf21	Immunoglobulin superfamily member 21	0.469691	65.0534
HHLG31g0593	31	16600373	16605486	CD40	Tumor necrosis factor receptor superfamily member 5	0.469344	35.5683
HHLG40g0177	40	6847118	6852241	CLMN	Calmin	0.469188	250.353
HHLG3g0590	3	17032500	17035148	SLITRK3	SLIT and NTRK-like protein 3	0.468161	58.9728
HHLG43g0573	43	16081804	16187344	RNF123	E3 ubiquitin-protein ligase RNF123	0.467327	102.114
HHLG49g0093	49	2609797	2624897	PARVB	Beta-parvin	0.466306	96.2459
HHLG11g0591	11	17605295	17619453	MICALL1	MICAL-like protein 1	0.466042	60.4497
HHLG43g0569	43	15517805	15527446	DAG1	Dystroglycan	0.466041	88.8744
HHLG45g0086	45	1801438	1822493	Itch	E3 ubiquitin-protein ligase Itchy	0.465593	70.6422
HHLG31g0073	31	3619261	3747777	GRIK3	Glutamate receptor ionotropic, kainate 3	0.464211	170.998
HHLG20g0651	20	17432342	17497471	Zswim6	Zinc finger SWIM domain-containing protein 6	0.458375	108.279
HHLG31g0610	31	16803128	16804709	LENG1	Leukocyte receptor cluster member 1	0.458233	441.329
HHLG16g0862	16	22243210	22252408	UBE2D4	Ubiquitin-conjugating enzyme E2 D4	0.457723	60.3501
HHLG31g0319	31	11601212	11605823	polr3c	DNA-directed RNA polymerase III subunit RPC3	0.455723	316.376
HHLG11g0649	11	19607465	19621185	suz12b	Polycomb protein suz12-B	0.453437	66.2729
HHLG13g0219	13	9015559	9018791	GGH	Gamma-glutamyl hydrolase	0.45328	37.5607
HHLG22g0500	22	15810932	15827761	Nampt	Nicotinamide phosphoribosyltransferase	0.451857	47.0082
HHLG31g0888	31	24027568	24255818	CSMD3	CUB and sushi domain-containing protein 3	0.450602	116.298
HHLG16g0019	16	441688	448891	Lhx2	LIM/homeobox protein Lhx2	0.449985	46.6828
HHLG13g0095	13	4427540	4456832	dok7	Protein Dok-7	0.448588	84.6284
HHLG11g0599	11	18000702	18014524	NCK2	Cytoplasmic protein NCK2	0.446649	66.1991
HHLG16g0712	16	17604750	17618157	KDM5C	Lysine-specific demethylase 5C	0.443388	58.1169
HHLG22g0532	22	16642440	16651786	Fam19a1	Protein FAM19A1	0.440759	44.3527
HHLG16g0005	16	200596	202111	Ccl28	C-C motif chemokine 28	0.440433	48.0263
HHLG22g0546	22	17890314	17934925	SPATA16	Spermatogenesis-associated protein 16	0.439867	40.904
HHLG16g0084	16	2238398	2247226	adra1a	Alpha-1A adrenergic receptor	0.439127	59.2998
HHLG29g0135	29	4106832	4251560	Robo1	Roundabout homolog 1	0.43878	104.3
HHLG3g0900	3	24810793	24816355	Cplx4	Complexin-4	0.436986	46.245
HHLG3g0873	3	24227927	24236040	Rnf126	E3 ubiquitin-protein ligase RNF126	0.436406	58.8734
HHLG6g0001	6	15653	48861	Cd9	CD9 antigen	0.435953	60.7996
HHLG13g0213	13	8634599	8673046	PDE5A	cGMP-specific 3',5'-cyclic phosphodiesterase	0.435674	41.6446
HHLG31g0292	31	10899338	10918627	C4	Complement C4	0.434972	26.5927
HHLG21g0601	21	17616254	17616830	camk2n2	Calcium/calmodulin-dependent protein kinase II inhibitor 2	0.432181	30.0912
HHLG29g0087	29	2662177	2687807	GRIK1	Glutamate receptor ionotropic, kainate 1	0.42959	75.2658
HHLG22g0536	22	17023223	17059885	Lrig1	Leucine-rich repeats and immunoglobulin-like domains protein 1	0.427999	69.4212
HHLG31g0312	31	11497136	11533446	DEPTOR	DEP domain-containing mTOR-interacting protein	0.426893	404.74
HHLG4g1049	4	27662850	27666210	fem1a	Protein fem-1 homolog A	0.426076	37.1984
HHLG6g0105	6	3205069	3210813	ENPP7	Ectonucleotide pyrophosphatase/phosphodiesterase family member 7	0.425959	339.318
HHLG6g0218	6	6002708	6007224	tmed1	Transmembrane emp24 domain-containing protein 1	0.425513	511.596
HHLG35g0468	35	18406910	18413368	EIF4G2	Eukaryotic translation initiation factor 4 gamma 2	0.42484	68.2942
HHLG3g0863	3	23867906	23869171	C2cd4cC2CD4	C2 calcium-dependent domain-containing protein 4C	0.423106	61.6836
HHLG31g0307	31	11268944	11273208	Has2	Hyaluronan synthase 2	0.422425	212.657
HHLG40g0099	40	4277061	4278878	Prox1	Prospero homeobox protein 1	0.421929	71.9126
HHLG43g0383	43	9413977	9431162	GNA15	Guanine nucleotide-binding protein subunit alpha-15	0.420244	55.3945
HHLG3g0050	3	1620737	1661400	Slc22a23	Solute carrier family 22 member 23	0.418585	138.721
HHLG18g0604	18	20732163	20755246	vwc2l	von Willebrand factor C domain-containing protein 2-like	0.418247	58.4907
HHLG31g0566	31	16005418	16010795	cct3	T-complex protein 1 subunit gamma	0.418049	23.7828
HHLG31g0575	31	16210994	16223195	Dennd3	DENN domain-containing protein 3	0.417841	375.809
HHLG37g0036	37	842188	864048	tert	Telomerase reverse transcriptase	0.41722	36.1149
HHLG16g0599	16	14207013	14211874	rgs7bpa	Regulator of G-protein signaling 7-binding protein A	0.414018	64.8569
HHLG15g0878	15	23404549	23406533	NDUFA7	NADH dehydrogenase [ubiquinone] 1 alpha subcomplex subunit 7	0.414001	114.402
HHLG35g0704	35	25400897	25406416	Rab27a	Ras-related protein Rab-27A	0.413882	1071.6
HHLG13g0060	13	2811292	2815087	GBA3	Cytosolic beta-glucosidase	0.413228	225.874
HHLG43g0343	43	8602105	8610433	creb3l3a	Cyclic AMP-responsive element-binding protein 3-like protein 3-A	0.412802	103.002
HHLG22g0268	22	8853547	8881324	SLC38A3	Sodium-coupled neutral amino acid transporter 3	0.41212	48.656
HHLG16g0042	16	822361	833312	RBM12B	RNA-binding protein 12B	0.411022	48.0225
HHLG11g0585	11	17400004	17424293	SETD5	SET domain-containing protein 5	0.410891	45.553
HHLG6g0107	6	3486248	3491601	GVINP1	Interferon-induced very large GTPase 1	0.410869	319.49
HHLG40g0511	40	16810071	16836436	Grm1	Metabotropic glutamate receptor 1	0.410587	55.9145
HHLG3g0657	3	17804621	17806678	ZHX1	Zinc fingers and homeoboxes protein 1	0.410163	64.8569
HHLG11g0576	11	17211508	17220590	rae1	mRNA export factor	0.40981	76.3696
HHLG34g0791	34	24109346	24173529	zgc:154061	Uncharacterized protein C15orf41 homolog	0.409253	242.925
HHLG29g0249	29	7473107	7474093	OR52K1	Olfactory receptor 52K1	0.408855	357.61
HHLG12g0153	12	4882401	4901064	Palm3	Paralemmin-3	0.406496	42.4545
HHLG40g0274	40	10207764	10233466	snx17	Sorting nexin-17	0.405093	221.294
HHLG13g0211	13	8434643	8437326	HACD1	Very-long-chain (3R)-3-hydroxyacyl-CoA dehydratase 1	0.403773	62.0416
HHLG37g0416	37	9448516	9450701	tpmt	Probable thiopurine S-methyltransferase	0.402886	35.0323
HHLG8g0122	8	2862631	2924019	GRM8	Metabotropic glutamate receptor 8	0.402099	156.066
HHLG20g0447	20	13019542	13031762	STARD13	StAR-related lipid transfer protein 13	0.401297	213.408
HHLG20g0678	20	18043143	18051910	MN1	Probable tumor suppressor protein MN1	0.400479	130.584
HHLG22g0571	22	18637527	18694715	wdr18	WD repeat-containing protein 18	0.400288	38.9057

## Sheet: Table S4. Scale_GO
Table S4. Gene ontology enrichment of genes within selective sweep regions between full-scale populations and no-scale (SP) population.
GO ID	Ontology	Term	Level	Number in your list (q)	Number on your customized array (m)	Log odds-ratio	p-value
GO:0005515	molecular_function	protein binding	1	47	10925	0.721	2.253e-05
GO:0006119	biological_process	oxidative phosphorylation	12	1	2	7.582	0.005212
GO:0042773	biological_process	ATP synthesis coupled electron transport	12	1	2	7.582	0.005212
GO:0003964	molecular_function	RNA-directed DNA polymerase activity	1	1	2	7.582	0.005212
GO:0006278	biological_process	RNA-dependent DNA biosynthetic process	10	1	3	6.997	0.007808
GO:0071897	biological_process	DNA biosynthetic process	10	1	3	6.997	0.007808
GO:0022904	biological_process	respiratory electron transport chain	5	1	4	6.582	0.0104
GO:0005743	cellular_component	mitochondrial inner membrane	9	2	68	3.495	0.01371
GO:0004970	molecular_function	ionotropic glutamate receptor activity	5	2	68	3.495	0.01371
GO:0008066	molecular_function	glutamate receptor activity	2	2	68	3.495	0.01371
GO:0005234	molecular_function	extracellular-glutamate-gated ion channel activity	4	2	68	3.495	0.01371
GO:0003674	molecular_function	molecular_function	0	77	27017	0.127	0.01538
GO:0004516	molecular_function	nicotinate phosphoribosyltransferase activity	1	1	6	5.997	0.01556
GO:0019866	cellular_component	organelle inner membrane	8	2	77	3.315	0.01734
GO:0022824	molecular_function	transmitter-gated ion channel activity	5	2	77	3.315	0.01734
GO:0022835	molecular_function	transmitter-gated channel activity	4	2	77	3.315	0.01734
GO:0005125	molecular_function	cytokine activity	1	2	84	3.19	0.02042
GO:0004366	molecular_function	glycerol-3-phosphate O-acyltransferase activity	1	1	8	5.582	0.02069
GO:0022900	biological_process	electron transport chain	4	1	8	5.582	0.02069
GO:0007016	biological_process	cytoskeletal anchoring at plasma membrane	6	1	8	5.582	0.02069
GO:0008242	molecular_function	omega peptidase activity	1	1	12	4.997	0.03087
GO:0009435	biological_process	NAD biosynthetic process	14	1	12	4.997	0.03087
GO:0019674	biological_process	NAD metabolic process	10	1	12	4.997	0.03087
GO:0008502	molecular_function	melatonin receptor activity	2	1	12	4.997	0.03087
GO:0016010	cellular_component	dystrophin-associated glycoprotein complex	7	1	13	4.882	0.0334
GO:0090665	cellular_component	glycoprotein complex	1	1	13	4.882	0.0334
GO:0005231	molecular_function	excitatory extracellular ligand-gated ion channel activity	4	2	119	2.687	0.0388
GO:0015078	molecular_function	hydrogen ion transmembrane transporter activity	2	2	119	2.687	0.0388
GO:0031966	cellular_component	mitochondrial membrane	7	2	120	2.675	0.03939
GO:0030594	molecular_function	neurotransmitter receptor activity	2	2	122	2.651	0.04058
GO:0045333	biological_process	cellular respiration	4	1	16	4.582	0.04095
GO:0008137	molecular_function	NADH dehydrogenase (ubiquinone) activity	2	1	17	4.495	0.04346
GO:0016655	molecular_function	oxidoreductase activity, acting on NAD(P)H, quinone or similar compound as acceptor	1	1	17	4.495	0.04346
GO:0050136	molecular_function	NADH dehydrogenase (quinone) activity	2	1	17	4.495	0.04346
GO:0008374	molecular_function	O-acyltransferase activity	1	1	18	4.412	0.04595
GO:0032507	biological_process	maintenance of protein location in cell	5	1	18	4.412	0.04595
GO:0045185	biological_process	maintenance of protein location	2	1	18	4.412	0.04595
GO:0051235	biological_process	maintenance of location	2	1	18	4.412	0.04595
GO:0051651	biological_process	maintenance of location in cell	4	1	18	4.412	0.04595
GO:0003954	molecular_function	NADH dehydrogenase activity	1	1	19	4.334	0.04845
GO:0019359	biological_process	nicotinamide nucleotide biosynthetic process	14	1	19	4.334	0.04845

## Sheet: Table S5. YR_HB_gene
Table S5. Genes identified from selective sweep analyses between the YR population and HB population.
Gene ID	Chr	Start	End	Symbol	Annotation	Fst	Pi ratio
HHLG11g0228	11	6813801	6821194	mdfic	MyoD family inhibitor domain-containing protein	0.570724	114.593
HHLG19g0049	19	1409453	1420438	Epb41l4a	Band 4.1-like protein 4A	0.498849	3.10623
HHLG19g0041	19	1299274	1300257	adra1a	Alpha-1A adrenergic receptor	0.491897	5.95075
HHLG19g0010	19	232068	237589	ETS2	Protein C-ets-2	0.45482	1.68971
HHLG11g0258	11	7614086	7618152	wdr82	WD repeat-containing protein 82	0.439249	2.30699
HHLG8g0634	8	22822890	22828252	CRAM	Cysteine-rich, acidic integral membrane protein	0.431238	1.37769
HHLG12g0388	12	10603900	10626276	Grm2	Metabotropic glutamate receptor 2	0.426918	2.42365
HHLG16g0050	16	1031599	1033700	Trhr	Thyrotropin-releasing hormone receptor	0.419784	3.91736
HHLG16g0644	16	16073272	16082958	FAM101A	Filamin-interacting protein FAM101A	0.41492	2.85147
HHLG16g0639	16	15802406	15848745	ADGRD1	Adhesion G-protein coupled receptor D1	0.413992	3.08225
HHLG46g0849	46	22847633	22855457	MTG2	Mitochondrial ribosome-associated GTPase 2	0.409191	1.46478
HHLG46g0859	46	23200661	23278903	Ss18l1	Calcium-responsive transactivator	0.380894	1.33418
HHLG16g0657	16	16628428	16631170	Lzts1	Leucine zipper putative tumor suppressor 1	0.375645	2.43334
HHLG11g0235	11	7003763	7006561	glyctk	Glycerate kinase	0.366328	10.1913
HHLG19g0036	19	1085073	1109754	opn4b	Melanopsin-B	0.359135	2.31132
HHLG12g0405	12	11000438	11008515	Slc6a13	Sodium- and chloride-dependent GABA transporter 2	0.351704	1.56713
HHLG12g0370	12	10219069	10221626	glyctk	Glycerate kinase	0.344682	3.21486
HHLG12g0761	12	21818447	21830771	LRIG2	Leucine-rich repeats and immunoglobulin-like domains protein 2	0.34246	1.48448
HHLG12g0783	12	22441257	22442804	KCNA3	Potassium voltage-gated channel subfamily A member 3	0.330249	1.50423
HHLG12g0395	12	10837060	10845045	Hemk1	HemK methyltransferase family member 1	0.328433	1.78536
HHLG19g0033	19	898440	910185	BMPR1B	Bone morphogenetic protein receptor type-1B	0.323537	3.00438
HHLG10g0888	10	23422243	23431688	HNRNPK	Heterogeneous nuclear ribonucleoprotein K	0.322839	1.37576
HHLG16g0649	16	16215911	16247371	Kcnip3	Calsenilin	0.313705	4.8654
HHLG10g0880	10	23202709	23204454	Fzd9	Frizzled-9	0.305088	1.32115
HHLG22g0119	22	3940760	4097327	CPNE5	Copine-5	0.300521	1.51293
HHLG10g0896	10	23692810	23723353	RPS6KA5	Ribosomal protein S6 kinase alpha-5	0.297425	1.55763
HHLG46g0759	46	19431848	19432465	Twist2	Twist-related protein 2	0.292692	1.47245
HHLG34g0704	34	19448255	19450745	ISCA2	Iron-sulfur cluster assembly 2 homolog, mitochondrial	0.284726	1.39974
HHLG2g0648	2	18202039	18205723	zgc:56409	Uncharacterized protein C7orf26 homolog	0.283237	1.3531
HHLG12g0380	12	10426483	10441541	Mst1r	Macrophage-stimulating protein receptor	0.280305	4.18636
HHLG10g0949	10	25221398	25226057	selm	Selenoprotein M	0.279773	1.34193
HHLG9g0005	9	709802	720777	MN1	Probable tumor suppressor protein MN1	0.276425	1.5038
HHLG25g0453	25	14626607	14627562	FOXG1	Forkhead box protein G1	0.275289	2.10355
HHLG10g0529	10	12403647	12404276	Cptp	Ceramide-1-phosphate transfer protein	0.27416	1.44638
HHLG9g0387	9	12219380	12222241	arsk	Arylsulfatase K	0.269775	1.43337
HHLG2g0876	2	25404528	25408473	cnpy3	Protein canopy homolog 3	0.26932	2.06214
HHLG16g0655	16	16441374	16508969	GFRA2	GDNF family receptor alpha-2	0.265211	2.36325
HHLG11g0252	11	7419044	7420746	CAV3	Caveolin-3	0.263913	3.65341

## Sheet: Table S6. YR_HB_GO
Table S6. Gene ontology enrichment of genes within selective sweeps between YR carp and HB carp.
GO ID	Ontology	Term	Level	Number in your list (q)	Number on your customized array (m)	Log odds-ratio	p-value
GO:0004872	molecular_function	receptor activity	1	8	2076	2.379	7.795e-05
GO:0060089	molecular_function	molecular transducer activity	1	8	2076	2.379	7.795e-05
GO:0004888	molecular_function	transmembrane signaling receptor activity	2	7	1594	2.567	0.0001101
GO:0099600	molecular_function	transmembrane receptor activity	1	7	1726	2.452	0.0001808
GO:0038023	molecular_function	signaling receptor activity	2	7	1759	2.425	0.0002033
GO:0004871	molecular_function	signal transducer activity	1	7	2064	2.194	0.0005405
GO:0004930	molecular_function	G-protein coupled receptor activity	2	5	1238	2.446	0.001848
GO:0007186	biological_process	G-protein coupled receptor signaling pathway	5	5	1425	2.244	0.003409
GO:0004997	molecular_function	thyrotropin-releasing hormone receptor activity	2	1	7	7.591	0.005176
GO:0017089	molecular_function	glycolipid transporter activity	2	1	9	7.228	0.00665
GO:0046836	biological_process	glycolipid transport	6	1	9	7.228	0.00665
GO:1901264	biological_process	carbohydrate derivative transport	4	1	9	7.228	0.00665
GO:0051861	molecular_function	glycolipid binding	2	1	9	7.228	0.00665
GO:0016021	cellular_component	integral component of membrane	2	7	3783	1.32	0.01656
GO:0031224	cellular_component	intrinsic component of membrane	2	7	3804	1.312	0.01704
GO:1901505	molecular_function	carbohydrate derivative transporter activity	1	1	24	5.813	0.01764
GO:0042813	molecular_function	Wnt-activated receptor activity	2	1	25	5.754	0.01837
GO:0005024	molecular_function	transforming growth factor beta-activated receptor activity	3	1	30	5.491	0.022
GO:0004674	molecular_function	protein serine/threonine kinase activity	2	2	324	3.058	0.02378
GO:0008484	molecular_function	sulfuric ester hydrolase activity	1	1	33	5.354	0.02418
GO:0044425	cellular_component	membrane part	2	7	4168	1.181	0.02706
GO:0004675	molecular_function	transmembrane receptor protein serine/threonine kinase activity	3	1	37	5.189	0.02707
GO:0003674	molecular_function	molecular_function	0	23	27017	0.2	0.04098
GO:0016020	cellular_component	membrane	1	9	6711	0.856	0.0433
GO:0005326	molecular_function	neurotransmitter transporter activity	1	1	64	4.398	0.04638
GO:0005328	molecular_function	neurotransmitter:sodium symporter activity	5	1	64	4.398	0.04638

## Sheet: Table S7. QH_FY_gene
Table S7. Genes identified from selective sweep analyses between QH and FY groups in OUJ population.
Gene ID	Chr	Start	End	Symbol	Annotation	Fst	Pi ratio
HHLG19g0141	19	4031739	4034904	CRYBA4	Beta-crystallin A4	0.355723	16.7042
HHLG19g0120	19	3614306	3667952	Camk2b	Calcium/calmodulin-dependent protein kinase type II subunit beta	0.29478	254.591
HHLG19g0107	19	3427136	3445497	MPHOSPH9	M-phase phosphoprotein 9	0.266059	91.9774
HHLG19g0103	19	3219373	3289893	Zswim6	Zinc finger SWIM domain-containing protein 6	0.26032	4.5279
HHLG19g0238	19	6006462	6009614	MMP13	Collagenase 3	0.253899	2.205
HHLG19g0723	19	19265961	19281782	GRIN3A	Glutamate receptor ionotropic, NMDA 3A	0.250492	1.96541
HHLG2g0640	2	17862389	18029443	BNC2	Zinc finger protein basonuclin-2	0.244902	2.01535
HHLG29g0140	29	4442802	4443212	Robo2	Roundabout homolog 2	0.233746	1.97275
HHLG19g0722	19	19193222	19213107	Ifi44	Interferon-induced protein 44	0.232728	1.9905
HHLG45g0722	45	18002203	18008092	Pnpla2	Patatin-like phospholipase domain-containing protein 2	0.229416	1.95996
HHLG29g0103	29	3105363	3192616	Fat3	Protocadherin Fat 3	0.22763	2.35367
HHLG22g0541	22	17279488	17289091	Tbl1xr1	F-box-like/WD repeat-containing protein TBL1XR1	0.219583	2.07712
HHLG19g0369	19	9344568	9345868	Lim2	Lens fiber membrane intrinsic protein	0.219452	7.49922
HHLG29g0095	29	2822530	2829371	FARSB	Phenylalanine--tRNA ligase beta subunit	0.218817	2.03805
HHLG28g0637	28	19613434	19615998	SLITRK2	SLIT and NTRK-like protein 2	0.218191	1.98391
HHLG20g0654	20	17623252	17643840	MPHOSPH9	M-phase phosphoprotein 9	0.216217	2.3032
HHLG29g0087	29	2662177	2687807	GRIK1	Glutamate receptor ionotropic, kainate 1	0.213926	1.93856
HHLG35g0744	35	26438987	26441461	FGF7	Fibroblast growth factor 7	0.212533	1.93898
HHLG29g0135	29	4106832	4251560	Robo1	Roundabout homolog 1	0.210172	2.05923
HHLG7g0592	7	19302600	19312171	Gp2	Pancreatic secretory granule membrane major glycoprotein GP2	0.207689	1.96689
HHLG27g0375	27	11804610	11861231	Ldb2	LIM domain-binding protein 2	0.206509	2.04758
HHLG27g0295	27	9466520	9518694	Pcdh19	Protocadherin-19	0.20347	2.15609
HHLG47g0508	47	15099974	15153273	Elovl2	Elongation of very long chain fatty acids protein 2	0.203226	1.94976
HHLG19g0615	19	16000385	16012615	PSTPIP2	Proline-serine-threonine phosphatase-interacting protein 2	0.202408	1.94062
HHLG16g0862	16	22243210	22252408	UBE2D4	Ubiquitin-conjugating enzyme E2 D4	0.200865	1.9461
HHLG42g0412	42	10014291	10015325	Cysltr2	Cysteinyl leukotriene receptor 2	0.197396	2.36562
HHLG42g0347	42	9003344	9005448	nodal2-a	Nodal homolog 2-A	0.197388	2.16857
HHLG19g0096	19	2924497	2928378	Plk2	Serine/threonine-protein kinase PLK2	0.196694	9.33228
HHLG17g0503	17	17482926	17484253	cxcr4-b	C-X-C chemokine receptor type 4-B	0.19613	1.97006
HHLG19g0399	19	10244286	10264661	INTS2	Integrator complex subunit 2	0.195631	2.3542
HHLG46g0129	46	3400349	3427902	Nfatc2	Nuclear factor of activated T-cells, cytoplasmic 2	0.191276	2.01812
HHLG42g0365	42	9468564	9474572	POLD3	DNA polymerase delta subunit 3	0.189935	2.33499
HHLG19g0699	19	18008099	18026059	SH3BP2	SH3 domain-binding protein 2	0.189816	2.60325
HHLG15g0623	15	16208177	16221755	slc23a2	Solute carrier family 23 member 2	0.18891	2.24399
HHLG19g0706	19	18279421	18285712	skor1b	SKI family transcriptional corepressor 1 homolog-B	0.188707	2.48344
HHLG7g0567	7	18023521	18042398	Phf21b	PHD finger protein 21B	0.186724	2.04088
HHLG39g0073	39	2293886	2305422	Spint1	Kunitz-type protease inhibitor 1	0.185689	2.03303
HHLG1g0900	1	28924523	28928248	rps3a	40S ribosomal protein S3a	0.184229	1.94558
HHLG49g0464	49	11204812	11212373	cops2	COP9 signalosome complex subunit 2	0.183715	2.22266
HHLG15g0685	15	18017838	18061312	Magi2	Membrane-associated guanylate kinase, WW and PDZ domain-containing protein 2	0.179323	1.97146
HHLG8g0507	8	14826787	14863821	Cpm	Carboxypeptidase M	0.175826	2.042
HHLG34g0760	34	22688695	22727958	tssc1	Protein TSSC1	0.174977	4.84415
HHLG49g0480	49	11809479	11810852	C2cd4cC2CD4	C2 calcium-dependent domain-containing protein 4C	0.174417	2.49004
HHLG16g0915	16	24226546	24247901	Il17re	Interleukin-17 receptor E	0.173539	2.13902
HHLG27g0327	27	11200003	11203748	GRXCR1	Glutaredoxin domain-containing cysteine-rich protein 1	0.173317	1.97439
HHLG20g0006	20	208089	212216	Fbn2	Fibrillin-2	0.172458	2.0607
HHLG27g0317	27	10503472	10512042	PCDH10	Protocadherin-10	0.171027	2.22004
HHLG29g0007	29	621482	639611	IGSF11	Immunoglobulin superfamily member 11	0.17097	1.9418
HHLG39g0078	39	2446351	2449227	LAMA4	Laminin subunit alpha-4	0.170099	1.9433
HHLG19g0626	19	16204981	16210273	MS4A12	Membrane-spanning 4-domains subfamily A member 12	0.169539	2.35134
HHLG28g0640	28	20472429	20482307	MXRA5	Matrix-remodeling-associated protein 5	0.169252	2.06966
HHLG9g0131	9	5400405	5448477	ZP3	Zona pellucida sperm-binding protein 3	0.169007	2.33984
HHLG29g0003	29	459421	472689	lrfn1	Leucine-rich repeat and fibronectin type III domain-containing protein 1	0.168939	2.03977
HHLG21g0206	21	6100924	6275871	Igsf21	Immunoglobulin superfamily member 21	0.16871	2.15
HHLG19g0562	19	14812637	14817525	BNIP3L	BCL2/adenovirus E1B 19 kDa protein-interacting protein 3-like	0.168657	2.85424
HHLG8g0183	8	4631780	4639691	LTA4H	Leukotriene A-4 hydrolase	0.168614	1.94952
HHLG17g0518	17	18012092	18063641	Znf804a	Zinc finger protein 804A	0.167787	2.32114
HHLG17g0536	17	18643081	18661372	ALS2	Alsin	0.167778	2.07957
HHLG39g0847	39	24263993	24267150	FKBP3	Peptidyl-prolyl cis-trans isomerase FKBP3	0.166643	2.1661
HHLG19g0100	19	3105088	3122820	Pde4d	cAMP-specific 3',5'-cyclic phosphodiesterase 4D	0.166639	2.434
HHLG16g0774	16	19005889	19015934	Opn5	Opsin-5	0.166359	2.12039
HHLG13g0916	13	30765971	30771114	CCNB3	G2/mitotic-specific cyclin-B3	0.165525	1.95454
HHLG9g0217	9	7695796	7715111	d215	D(2)-like dopamine receptor	0.164997	2.15439
HHLG7g0591	7	19167487	19171911	SAMD3	Sterile alpha motif domain-containing protein 3	0.163846	2.68081
HHLG5g0375	5	9802825	9818576	STAT3	Signal transducer and activator of transcription 3	0.163366	2.20544

## Sheet: Table S8. QH_FY_GO
Table S8. Gene ontology enrichment of genes within selective sweeps between QH and FY groups in OUJ population.
GO ID	Ontology	Term	Level	Number in your list (q)	Number on your customized array (m)	Log odds-ratio	p-value
GO:0030594	molecular_function	neurotransmitter receptor activity	2	3	122	3.821	0.001269
GO:0031012	cellular_component	extracellular matrix	1	3	183	3.236	0.004009
GO:0007156	biological_process	homophilic cell adhesion via plasma membrane adhesion molecules	1	3	194	3.152	0.004717
GO:0098742	biological_process	cell-cell adhesion via plasma-membrane adhesion molecules	1	3	194	3.152	0.004717
GO:0098609	biological_process	cell-cell adhesion	1	3	204	3.08	0.005423
GO:0004970	molecular_function	ionotropic glutamate receptor activity	5	2	68	4.08	0.006287
GO:0008066	molecular_function	glutamate receptor activity	2	2	68	4.08	0.006287
GO:0005234	molecular_function	extracellular-glutamate-gated ion channel activity	4	2	68	4.08	0.006287
GO:0010389	biological_process	regulation of G2/M transition of mitotic cell cycle	3	1	4	7.167	0.006941
GO:1902749	biological_process	regulation of cell cycle G2/M phase transition	2	1	4	7.167	0.006941
GO:0032039	cellular_component	integrator complex	9	1	4	7.167	0.006941
GO:0022824	molecular_function	transmitter-gated ion channel activity	5	2	77	3.9	0.007995
GO:0022835	molecular_function	transmitter-gated channel activity	4	2	77	3.9	0.007995
GO:0016073	biological_process	snRNA metabolic process	8	1	5	6.845	0.008669
GO:0016180	biological_process	snRNA processing	9	1	5	6.845	0.008669
GO:0006432	biological_process	phenylalanyl-tRNA aminoacylation	10	1	6	6.582	0.01039
GO:0007155	biological_process	cell adhesion	1	4	531	2.114	0.01365
GO:0022610	biological_process	biological adhesion	1	4	531	2.114	0.01365
GO:0030274	molecular_function	LIM domain binding	1	1	8	6.167	0.01383
GO:0004826	molecular_function	phenylalanine-tRNA ligase activity	1	1	8	6.167	0.01383
GO:0006636	biological_process	unsaturated fatty acid biosynthetic process	10	1	8	6.167	0.01383
GO:0019370	biological_process	leukotriene biosynthetic process	12	1	8	6.167	0.01383
GO:0046456	biological_process	icosanoid biosynthetic process	7	1	8	6.167	0.01383
GO:0036230	biological_process	granulocyte activation	2	1	9	5.997	0.01555
GO:0042119	biological_process	neutrophil activation	2	1	9	5.997	0.01555
GO:0008237	molecular_function	metallopeptidase activity	1	3	313	2.462	0.01725
GO:0005231	molecular_function	excitatory extracellular ligand-gated ion channel activity	4	2	119	3.272	0.01832
GO:0005606	cellular_component	laminin-1 complex	7	1	11	5.708	0.01897
GO:0043256	cellular_component	laminin complex	7	1	11	5.708	0.01897
GO:0030155	biological_process	regulation of cell adhesion	2	1	11	5.708	0.01897
GO:0045995	biological_process	regulation of embryonic development	3	1	11	5.708	0.01897
GO:0005578	cellular_component	proteinaceous extracellular matrix	3	2	122	3.236	0.01919
GO:0046332	molecular_function	SMAD binding	1	1	12	5.582	0.02068
GO:0005605	cellular_component	basal lamina	7	1	13	5.467	0.02238
GO:0002274	biological_process	myeloid leukocyte activation	2	1	14	5.36	0.02409
GO:0006690	biological_process	icosanoid metabolic process	5	1	14	5.36	0.02409
GO:0006691	biological_process	leukotriene metabolic process	6	1	14	5.36	0.02409
GO:0033559	biological_process	unsaturated fatty acid metabolic process	6	1	14	5.36	0.02409
GO:0007193	biological_process	adenylate cyclase-inhibiting G-protein coupled receptor signaling pathway	5	1	14	5.36	0.02409
GO:0007195	biological_process	adenylate cyclase-inhibiting dopamine receptor signaling pathway	6	1	14	5.36	0.02409
GO:0045321	biological_process	leukocyte activation	2	1	15	5.26	0.02578
GO:0005212	molecular_function	structural constituent of eye lens	1	1	15	5.26	0.02578
GO:0005604	cellular_component	basement membrane	5	1	15	5.26	0.02578
GO:0016494	molecular_function	C-X-C chemokine receptor activity	4	1	17	5.08	0.02917
GO:0044420	cellular_component	extracellular matrix component	2	1	17	5.08	0.02917
GO:0034660	biological_process	ncRNA metabolic process	8	2	153	2.91	0.02922
GO:0004683	molecular_function	calmodulin-dependent protein kinase activity	2	1	18	4.997	0.03086
GO:0007212	biological_process	dopamine receptor signaling pathway	5	1	18	4.997	0.03086
GO:1901987	biological_process	regulation of cell cycle phase transition	2	1	19	4.919	0.03255
GO:1901990	biological_process	regulation of mitotic cell cycle phase transition	3	1	19	4.919	0.03255
GO:0005515	molecular_function	protein binding	1	26	10925	0.452	0.03388
GO:0007346	biological_process	regulation of mitotic cell cycle	2	1	21	4.775	0.03592
GO:0005634	cellular_component	nucleus	4	7	1815	1.149	0.037
GO:0000079	biological_process	regulation of cyclin-dependent protein serine/threonine kinase activity	6	1	23	4.643	0.03927
GO:1904029	biological_process	regulation of cyclin-dependent protein kinase activity	5	1	23	4.643	0.03927
GO:0010564	biological_process	regulation of cell cycle process	2	1	25	4.523	0.04261
GO:0019901	molecular_function	protein kinase binding	1	1	25	4.523	0.04261
GO:0004952	molecular_function	dopamine neurotransmitter receptor activity	3	1	26	4.467	0.04428
GO:0005230	molecular_function	extracellular ligand-gated ion channel activity	4	2	195	2.56	0.0454
GO:0030334	biological_process	regulation of cell migration	4	1	27	4.412	0.04594
GO:0051270	biological_process	regulation of cellular component movement	3	1	27	4.412	0.04594
GO:2000145	biological_process	regulation of cell motility	4	1	27	4.412	0.04594
GO:0016591	cellular_component	DNA-directed RNA polymerase II, holoenzyme	7	1	29	4.309	0.04926
GO:0010942	biological_process	positive regulation of cell death	3	1	29	4.309	0.04926
GO:0043065	biological_process	positive regulation of apoptotic process	4	1	29	4.309	0.04926
GO:0043068	biological_process	positive regulation of programmed cell death	4	1	29	4.309	0.04926

## Sheet: Table S9. KEGG list
Table S9. KEGG enrichment of genes identified in selective sweep analyses.
Group	Term	Count	%	P-Value	Benjamini
Scale	Metabolic pathways	5	9.3	8.6e-09	2.6e-07
	Oxidative phosphorylation	2	3.7	0.015	0.2
QH_FY	Focal adhesion	2	1.3	0.0067	0.1
	Metabolic pathways	2	1.3	0.015	0.12
